# Supplementary material for: 2-(2,4-Di­chloro­phen­oxy)-N′-[2-(2,4-di­chloro­phen­oxy)acet­yl]acetohydrazide
Source: IUCrdata. 2021 Apr 9;6(Pt 4):x210318. doi: 10.1107/S2414314621003187 (PMC9462327; doi:10.1107/S2414314621003187)
Supplement: Supplementary file 1 [file x-06-x210318-sup1.cif]

##############################################################################
#                                                                            #
# This CIF contains the data for a data article accepted for                 #
# publication in IUCrData. It conforms to the requirements of                #
# Notes for Authors for IUCrData, and has been                               #
# peer reviewed under the auspices of IUCrData.                              #
#                                                                            #
# Full details of the Crystallographic Information File format               #
# are given in the paper "The Crystallographic Information File (CIF):       #
# a New Standard Archive File for Crystallography" by S. R. Hall, F. H.      #
# Allen and I. D. Brown [Acta Cryst. (1991), A47, 655-685].                  #
#                                                                            #
# The current version of the core CIF dictionary is obtainable from          #
# ftp://ftp.iucr.org/pub/cif_core.dic.                                       #
#                                                                            #
# Software is freely available for graphical display of the structure(s)     #
# in this CIF. For information consult the CIF software page                 #
# http://www.iucr.org/resources/cif/software.                                #
#                                                                            #
# This file may be used for bona fide research purposes within the           #
# scientific community so long as proper attribution is given to the data    # 
# article from which it was obtained.                                        #
#                                                                            #
##############################################################################
data_I
_database_code_depnum_ccdc_archive 'CCDC 2073258'
_audit_creation_method     'SHELXL-2018/1'
_journal_date_recd_electronic     2021-03-24
_journal_date_accepted     2021-03-25
_journal_name_full     'IUCrData'
_journal_year     2021
_journal_volume     6
_journal_issue      4
_journal_page_first     0
_journal_page_last     0
_journal_paper_category     HO
_journal_paper_doi     10.1107/S2414314621003187
_journal_coeditor_code     HB4380
_publ_contact_author_name     'Gamal A El-Hiti'
_publ_contact_author_address
;
Cornea Research Chair, Department of Optometry, College of Applied
Medical Sciences, King Saud University, P.O. Box 10219, Riyadh 11433,
Saudi Arabia
;
_publ_contact_author_email     'gelhiti@ksu.edu.sa'
_publ_contact_author_fax     '00966114693536'
_publ_contact_author_phone     '00966114693778'
_publ_section_title
;
2-(2,4-Dichlorophenoxy)-<i>N</i>'-[2-(2,4-dichlorophenoxy)acetyl]acetohydrazide
;
loop_
    _publ_author_name
    _publ_author_footnote
    _publ_author_address
    'El-Hiti, Gamal A' .
;
Cornea Research Chair, Department of Optometry,
College of Applied Medical Sciences, King Saud University,
PO Box 10219, Riyadh 11433,
Saudi Arabia
;
    'Abdel-Wahab, Bakr F.' .
;
Applied Organic Chemistry Department, National Research Centre, Dokki,
Giza 12622,
Egypt
;
    'Yousif, Emad' .
;
Department of Chemistry, College of Science, Al-Nahrain University,
Baghdad 64021,
Iraq
;
    'Hegazy, Amany S.' .
;
School of Chemistry, Cardiff University, Main Building, Park Place,
Cardiff CF10 3AT,
UK
;
    'Kariuki, Benson M.' .
;
School of Chemistry, Cardiff University, Main Building, Park Place,
Cardiff CF10 3AT,
UK
;
_publ_section_synopsis
;
In the crystal of the title compound, the molecules are linked into chains by
N---H...O hydrogen bonds. The chains are interlinked by short Cl...N contacts.
;
_chemical_name_systematic
;
2-(2,4-Dichlorophenoxy)-<i>N</i>'-[2-(2,4-dichlorophenoxy)acetyl]acetohydrazide
;
_chemical_name_common     ?
_chemical_formula_moiety     'C16 H12 Cl4 N2 O4'
_chemical_formula_sum     'C16 H12 Cl4 N2 O4'
_chemical_formula_iupac     'C16 H12 Cl4 N2 O4'
_chemical_formula_weight     438.08
_chemical_melting_point     ?
_space_group_crystal_system     monoclinic
_space_group_name_H-M_alt     'P 21/c'
_space_group_name_Hall     '-P 2ybc'
loop_
    _space_group_symop_operation_xyz
    'x, y, z'
    '-x, y+1/2, -z+1/2'
    '-x, -y, -z'
    'x, -y-1/2, z-1/2'
_cell_length_a     9.7398(4)
_cell_length_b     4.6540(2)
_cell_length_c     20.1866(9)
_cell_angle_alpha     90
_cell_angle_beta     100.842(4)
_cell_angle_gamma     90
_cell_volume     898.71(7)
_cell_formula_units_Z     2
_cell_measurement_reflns_used     2218
_cell_measurement_theta_min     4.5890
_cell_measurement_theta_max     73.9170
_cell_measurement_temperature     293(2)
_exptl_crystal_description     plate
_exptl_crystal_colour     colourless
_exptl_crystal_size_max     0.160
_exptl_crystal_size_mid     0.100
_exptl_crystal_size_min     0.009
_exptl_crystal_density_diffrn     1.619
_exptl_crystal_density_meas     ?
_exptl_crystal_density_method     ?
_exptl_crystal_F_000     444
_exptl_absorpt_coefficient_mu     6.224
_exptl_absorpt_correction_type     gaussian
_exptl_absorpt_process_details
;
(CrysalisPro; Rigaku OD, 2015)
;
_exptl_absorpt_correction_T_min     0.869
_exptl_absorpt_correction_T_max     1.000
_diffrn_ambient_temperature     293(2)
_diffrn_source     ?
_diffrn_radiation_type     CuK\a
_diffrn_radiation_wavelength     1.54184
_diffrn_measurement_device_type
             'Rigaku Oxford Diffraction SuperNova, Dual, Cu at home/near, Atlas'
_diffrn_measurement_method     '\w scans'
_diffrn_detector_area_resol_mean     ?
_diffrn_reflns_number     5415
_diffrn_reflns_av_R_equivalents     0.0403
_diffrn_reflns_av_unetI/netI     0.0337
_diffrn_reflns_theta_min     4.460
_diffrn_reflns_theta_max     74.173
_diffrn_reflns_theta_full     67.684
_diffrn_measured_fraction_theta_max     0.983
_diffrn_measured_fraction_theta_full     1.000
_diffrn_reflns_limit_h_min     -11
_diffrn_reflns_limit_h_max     8
_diffrn_reflns_limit_k_min     -5
_diffrn_reflns_limit_k_max     5
_diffrn_reflns_limit_l_min     -24
_diffrn_reflns_limit_l_max     24
_diffrn_standards_number     0
_diffrn_standards_interval_count     0
_diffrn_standards_interval_time     0
_diffrn_standards_decay_%     0
_refine_special_details
;
The H atoms were positioned
geometrically (N---H = 0.86, C---H = 0.93--0.96 \%A) and refined using a
riding model with <i>U</i>~iso~(H) = 1.2<i>U</i>~eq~(C,<i>N</i>).
;
_reflns_number_total     1797
_reflns_number_gt     1504
_reflns_threshold_expression     'I > 2\s(I)'
_refine_ls_structure_factor_coef     Fsqd
_refine_ls_matrix_type     full
_refine_ls_R_factor_all     0.0613
_refine_ls_R_factor_gt     0.0525
_refine_ls_wR_factor_gt     0.1391
_refine_ls_wR_factor_ref     0.1526
_refine_ls_goodness_of_fit_ref     1.026
_refine_ls_restrained_S_all     1.026
_refine_ls_number_reflns     1797
_refine_ls_number_parameters     118
_refine_ls_number_restraints     0
_refine_ls_hydrogen_treatment     constr
_refine_ls_weighting_scheme     calc
_refine_ls_weighting_details
              'w=1/[\s^2^(Fo^2^)+(0.0898P)^2^+0.4345P] where P=(Fo^2^+2Fc^2^)/3'
_atom_sites_solution_hydrogens     geom
_atom_sites_solution_primary     ?
_atom_sites_solution_secondary     ?
_refine_ls_shift/su_max     0.000
_refine_ls_shift/su_mean     0.000
_refine_diff_density_max     0.510
_refine_diff_density_min     -0.423
_refine_ls_extinction_method     none
_refine_ls_extinction_coef     .
loop_
    _atom_type_symbol
    _atom_type_description
    _atom_type_scat_dispersion_real
    _atom_type_scat_dispersion_imag
    _atom_type_scat_source
    'C' 'C' 0.0181 0.0091
                         'International Tables Vol C Tables 4.2.6.8 and 6.1.1.4'
    'H' 'H' 0.0000 0.0000
                         'International Tables Vol C Tables 4.2.6.8 and 6.1.1.4'
    'N' 'N' 0.0311 0.0180
                         'International Tables Vol C Tables 4.2.6.8 and 6.1.1.4'
    'O' 'O' 0.0492 0.0322
                         'International Tables Vol C Tables 4.2.6.8 and 6.1.1.4'
    'Cl' 'Cl' 0.3639 0.7018
                         'International Tables Vol C Tables 4.2.6.8 and 6.1.1.4'
_computing_data_collection
;
CrysAlis PRO (Rigaku OD, 2015)
;
_computing_cell_refinement
;
CrysAlis PRO (Rigaku OD, 2015)
;
_computing_data_reduction
;
CrysAlis PRO (Rigaku OD, 2015)
;
_computing_structure_solution
;
SHELXS (Sheldrick, 2008)
;
_computing_structure_refinement
;
SHELXL2018 (Sheldrick, 2015)
;
_computing_molecular_graphics
;
ORTEP-3 for Windows (Farrugia, 2012), Mercury (Macrae et al,
2020)
;
_computing_publication_material
;
<i>CHEMDRAW Ultra</i> (Cambridge Soft, 2016)
;
loop_
    _atom_site_type_symbol
    _atom_site_label
    _atom_site_fract_x
    _atom_site_fract_y
    _atom_site_fract_z
    _atom_site_U_iso_or_equiv
    _atom_site_adp_type
    _atom_site_calc_flag
    _atom_site_occupancy
    _atom_site_disorder_assembly
    _atom_site_disorder_group
    C C1 0.8216(2) 0.7834(5) 0.36947(12) 0.0365(5) Uani d 1 . .
    C C2 0.8980(3) 0.5906(6) 0.33765(14) 0.0412(6) Uani d 1 . .
    C C3 0.8527(3) 0.5101(7) 0.27100(16) 0.0526(7) Uani d 1 . .
    H H3 0.903880 0.379893 0.250485 0.063 Uiso calc 1 . .
    C C4 0.7314(3) 0.6258(8) 0.23597(15) 0.0557(7) Uani d 1 . .
    C C5 0.6554(3) 0.8206(8) 0.26484(16) 0.0571(8) Uani d 1 . .
    H H5 0.574178 0.899439 0.239873 0.069 Uiso calc 1 . .
    C C6 0.7006(3) 0.8997(7) 0.33185(15) 0.0479(6) Uani d 1 . .
    H H6 0.649162 1.032065 0.351606 0.057 Uiso calc 1 . .
    C C7 0.7949(3) 1.0250(5) 0.47047(14) 0.0381(6) Uani d 1 . .
    H H7A 0.771884 1.200592 0.444919 0.046 Uiso calc 1 . .
    H H7B 0.850851 1.075711 0.513877 0.046 Uiso calc 1 . .
    C C8 0.6610(2) 0.8789(5) 0.48107(12) 0.0333(5) Uani d 1 . .
    N N1 0.5616(2) 1.0565(4) 0.49304(10) 0.0322(4) Uani d 1 . .
    H H1 0.573575 1.239427 0.492170 0.039 Uiso calc 1 . .
    O O1 0.87343(17) 0.8420(4) 0.43541(9) 0.0396(4) Uani d 1 . .
    O O2 0.6471(2) 0.6192(4) 0.48048(13) 0.0548(6) Uani d 1 . .
    Cl Cl1 1.05074(8) 0.44859(19) 0.38265(4) 0.0618(3) Uani d 1 . .
    Cl Cl2 0.67176(10) 0.5161(3) 0.15306(4) 0.0858(4) Uani d 1 . .
loop_
    _atom_site_aniso_label
    _atom_site_aniso_U_11
    _atom_site_aniso_U_22
    _atom_site_aniso_U_33
    _atom_site_aniso_U_12
    _atom_site_aniso_U_13
    _atom_site_aniso_U_23
    C1 0.0307(11) 0.0369(12) 0.0445(12) -0.0022(9) 0.0135(9) 0.0014(10)
    C2 0.0338(12) 0.0442(13) 0.0488(14) 0.0016(10) 0.0161(10) -0.0001(11)
    C3 0.0470(16) 0.0622(17) 0.0533(17) -0.0043(13) 0.0219(13) -0.0117(13)
    C4 0.0448(15) 0.077(2) 0.0469(14) -0.0155(14) 0.0116(12) -0.0015(14)
    C5 0.0383(14) 0.074(2) 0.0575(17) -0.0014(14) 0.0044(12) 0.0117(15)
    C6 0.0338(13) 0.0547(15) 0.0561(16) 0.0079(11) 0.0109(11) 0.0034(13)
    C7 0.0318(11) 0.0326(11) 0.0535(14) -0.0028(9) 0.0172(10) -0.0078(10)
    C8 0.0323(11) 0.0279(10) 0.0419(12) 0.0012(9) 0.0124(9) -0.0020(9)
    N1 0.0296(9) 0.0240(8) 0.0459(11) -0.0006(7) 0.0142(8) -0.0006(7)
    O1 0.0296(8) 0.0439(9) 0.0474(9) 0.0059(7) 0.0125(7) -0.0047(8)
    O2 0.0464(11) 0.0265(9) 0.1008(17) 0.0003(7) 0.0374(11) -0.0041(9)
    Cl1 0.0481(4) 0.0707(5) 0.0672(5) 0.0257(3) 0.0128(3) -0.0051(4)
    Cl2 0.0647(6) 0.1438(10) 0.0484(5) -0.0318(6) 0.0094(4) -0.0157(5)
_geom_special_details
;
 All esds (except the esd in the dihedral angle between two l.s. planes)
 are estimated using the full covariance matrix.  The cell esds are taken
 into account individually in the estimation of esds in distances, angles
 and torsion angles; correlations between esds in cell parameters are only
 used when they are defined by crystal symmetry.  An approximate (isotropic)
 treatment of cell esds is used for estimating esds involving l.s. planes.
;
loop_
    _geom_bond_atom_site_label_1
    _geom_bond_atom_site_label_2
    _geom_bond_site_symmetry_2
    _geom_bond_distance
    _geom_bond_publ_flag
    C1 O1 . 1.359(3) ?
    C1 C6 . 1.386(4) ?
    C1 C2 . 1.397(3) ?
    C2 C3 . 1.386(4) ?
    C2 Cl1 . 1.723(3) ?
    C3 C4 . 1.368(5) ?
    C3 H3 . 0.9300 ?
    C4 C5 . 1.368(5) ?
    C4 Cl2 . 1.742(3) ?
    C5 C6 . 1.391(4) ?
    C5 H5 . 0.9300 ?
    C6 H6 . 0.9300 ?
    C7 O1 . 1.419(3) ?
    C7 C8 . 1.521(3) ?
    C7 H7A . 0.9700 ?
    C7 H7B . 0.9700 ?
    C8 O2 . 1.216(3) ?
    C8 N1 . 1.329(3) ?
    N1 N1 3_676 1.386(4) ?
    N1 H1 . 0.8600 ?
loop_
    _geom_angle_atom_site_label_1
    _geom_angle_atom_site_label_2
    _geom_angle_atom_site_label_3
    _geom_angle_site_symmetry_1
    _geom_angle_site_symmetry_3
    _geom_angle
    _geom_angle_publ_flag
    O1 C1 C6 . . 125.4(2) ?
    O1 C1 C2 . . 116.6(2) ?
    C6 C1 C2 . . 118.0(2) ?
    C3 C2 C1 . . 121.4(3) ?
    C3 C2 Cl1 . . 119.6(2) ?
    C1 C2 Cl1 . . 119.1(2) ?
    C4 C3 C2 . . 118.8(3) ?
    C4 C3 H3 . . 120.6 ?
    C2 C3 H3 . . 120.6 ?
    C3 C4 C5 . . 121.6(3) ?
    C3 C4 Cl2 . . 118.8(3) ?
    C5 C4 Cl2 . . 119.6(3) ?
    C4 C5 C6 . . 119.5(3) ?
    C4 C5 H5 . . 120.3 ?
    C6 C5 H5 . . 120.3 ?
    C1 C6 C5 . . 120.7(3) ?
    C1 C6 H6 . . 119.7 ?
    C5 C6 H6 . . 119.7 ?
    O1 C7 C8 . . 111.03(19) ?
    O1 C7 H7A . . 109.4 ?
    C8 C7 H7A . . 109.4 ?
    O1 C7 H7B . . 109.4 ?
    C8 C7 H7B . . 109.4 ?
    H7A C7 H7B . . 108.0 ?
    O2 C8 N1 . . 122.4(2) ?
    O2 C8 C7 . . 122.6(2) ?
    N1 C8 C7 . . 114.89(19) ?
    C8 N1 N1 . 3_676 119.3(2) ?
    C8 N1 H1 . . 120.4 ?
    N1 N1 H1 3_676 . 120.4 ?
    C1 O1 C7 . . 118.22(19) ?
loop_
    _geom_hbond_atom_site_label_D
    _geom_hbond_atom_site_label_H
    _geom_hbond_atom_site_label_A
    _geom_hbond_site_symmetry_A
    _geom_hbond_distance_DH
    _geom_hbond_distance_HA
    _geom_hbond_distance_DA
    _geom_hbond_angle_DHA
    _geom_hbond_publ_flag
    N1 H1 O2 1_565 0.86 1.94 2.774(3) 163.8 yes
_shelx_space_group_comment
;
The symmetry employed for this shelxl refinement is uniquely defined
by the following loop, which should always be used as a source of
symmetry information in preference to the above space-group names.
They are only intended as comments.
;
_shelx_estimated_absorpt_T_min     0.436
_shelx_estimated_absorpt_T_max     0.946
_shelx_hkl_file
;
   0   0  -2 13063.6 538.117   1
   0   0  -3-65.4302 104.187   1
   0   0  -4 1615.16 289.148   1
   0   0  -4 1206.11 221.553   2
   0   0  -5 222.240 185.424   1
   0   0  -5-119.155 156.758   2
   0   0  -6 256036. 3712.26   2
   0   0  -7 39.0228 155.797   2
   0   0  -8 445717. 5420.34   2
   0   0  -9 68.4768 104.076   2
   0   0 -10 118563. 3049.69   2
   0   0 -11 128.520 140.995   2
   0   0 -12 13955.1 1155.43   2
   0   0 -13 96.8573 186.408   3
   0   0 -13-108.213 124.587   2
   0   0 -14 3699.03 448.395   5
   0   0 -14 3103.57 691.685   3
   0   0 -14 3450.33 431.096  11
   0   0 -15 103.413 120.854  11
   0   0  15-45.4216 67.9439   9
   0   0 -15 48.6699 86.8996   5
   0   0 -16 1181.21 293.486  11
   0   0  16 891.265 233.439   9
   0   0  17 33.1106 98.1760   9
   0   0 -17 63.0057 144.599  11
   0   0  18 11068.7 773.396   9
   0   0  19-81.8250 127.746   9
   0   0  20 1166.10 251.909   9
   0   0  21-54.7845 98.8860   9
   0   0 -22 10845.4 738.924  17
   0   0  22 9667.09 612.828  15
   0   0  22 10134.9 658.919   9
   0   0 -23-26.5822 95.7556  17
   0   0  23 28.0147 76.9783  15
   0   0  23-9.72320 75.1331   9
   0   0  24 477.448 106.503   9
   0   0  24 628.575 123.509  15
   0   1   0 142.654 93.0802   2
   0  -1   0-60.6946 103.228   1
   0   1   1 95886.4 1660.73   2
   0   1  -1 100096. 1928.43   2
   0  -1  -1 101014. 1766.10   1
   0  -1   1 100807. 1823.39   1
   0   1  -1 96925.6 1481.93   4
   0   1  -2 60811.3 1590.47   2
   0   1   2 56104.6 1261.20   2
   0  -1  -2 59916.0 1367.05   1
   0   1  -2 55930.9 1248.52   4
   0   1  -3 14532.7 851.152   2
   0  -1  -3 14673.7 739.734   1
   0   1  -4 3588.59 462.117   2
   0  -1  -4 3486.42 395.946   1
   0  -1  -5 194680. 3173.18   1
   0  -1  -5 194038. 3070.94   3
   0   1  -5 188002. 3394.24   2
   0  -1  -6 38528.0 1552.30   1
   0  -1  -6 35965.3 1430.69   3
   0  -1  -7 40169.2 1648.42   3
   0  -1  -7 42163.9 1796.54   1
   0  -1  -8 26912.6 1539.94   1
   0  -1  -8 30362.8 1572.13   3
   0   1  -8 30869.8 1666.39   2
   0  -1  -9 118253. 3362.60   3
   0  -1  -9 135249. 2851.56   2
   0   1  -9 144449. 3851.57   2
   0  -1  -9 123985. 3513.79   1
   0   1 -10 2749.07 581.279   2
   0  -1 -10 3113.97 476.118   2
   0  -1 -10 2296.60 519.353   1
   0  -1 -10 2320.04 496.658   3
   0  -1 -11-91.5594 146.481   1
   0  -1 -11 318.813 195.848   3
   0   1 -11 3.20325 209.503   2
   0   1 -12 1917.89 487.294   2
   0  -1 -12 2182.20 530.088   3
   0  -1 -13 102475. 3800.41   3
   0   1 -13 95947.2 3771.25   2
   0   1 -14 1944.65 317.122   5
   0   1 -14 892.962 313.649   2
   0   1 -14 1962.69 332.005  11
   0  -1  14 2154.99 311.940   9
   0   1  14 1728.40 301.259   9
   0   1 -15 380.519 166.918   5
   0   1  15 155.945 76.1483   9
   0   1 -15 50.5867 107.451  11
   0  -1  15 283.120 75.0573   9
   0  -1  16 881.256 229.752   9
   0   1  16 1338.03 290.637   9
   0   1 -16 970.839 259.536  11
   0  -1  17 19199.1 1009.86   9
   0   1  17 18858.0 1079.88   9
   0   1 -17 19937.7 1155.91  11
   0   1 -18 3202.78 487.571  11
   0  -1  18 3094.62 422.700   9
   0   1  18 3489.27 472.751   9
   0  -1  19 1989.89 335.483   9
   0   1  19 1633.85 318.753   9
   0   1 -19 1830.50 358.424  11
   0  -1 -19 2261.56 376.263  17
   0  -1  20 439.505 144.335   9
   0  -1 -20 500.654 195.337  17
   0   1  20 617.050 217.163  15
   0   1 -20 493.626 198.177  11
   0   1  20 503.803 198.827   9
   0  -1  21 3414.00 390.160   9
   0   1  21 3530.98 414.683  15
   0  -1 -21 2982.55 384.179  17
   0   1  21 3271.92 411.725   9
   0  -1 -22 317.377 126.736  17
   0  -1  22 164.597 106.117   9
   0   1  22 203.745 118.276  15
   0  -1  23 3261.92 310.512   9
   0   1  23 3682.72 351.574  15
   0   1  24 219.248 72.0233  15
   0   1 -24 279.876 92.6744  17
   0  -2   0 359582. 5033.47   1
   0   2   0 351922. 4988.76   2
   0  -2   1 17064.6 1121.88   1
   0   2  -1 16697.0 1122.08   2
   0   2   1 15969.5 1025.75   2
   0   2   1 16339.2 982.049   4
   0  -2  -1 16111.9 1047.41   1
   0   2  -1 13911.2 824.326   4
   0   2   2 737.198 238.109   2
   0   2  -2 559.729 187.835   4
   0  -2  -2 732.749 241.687   1
   0  -2   2 720.695 274.032   1
   0   2  -2 802.131 266.024   2
   0   2  -3 38423.4 1822.73   2
   0  -2  -3 37017.7 1610.15   1
   0  -2   3 35987.6 1677.92   1
   0  -2  -4 16354.9 1098.21   1
   0   2  -4 15655.9 1219.64   2
   0  -2   4 17098.9 1198.54   1
   0  -2  -5 439.016 246.215   1
   0  -2   5 601.041 230.857   1
   0   2  -5 809.492 395.909   2
   0   2  -6 80600.1 3019.60   2
   0  -2  -6 80830.0 2694.37   1
   0   2  -7 20862.9 1607.31   2
   0  -2  -7 21305.7 1469.17   1
   0   2  -8 40495.3 2339.12   2
   0  -2  -8 42247.8 2227.29   1
   0   2  -9 8336.76 1115.41   2
   0  -2  -9 7396.21 969.519   1
   0  -2 -10-455.642 274.664   1
   0   2 -10 68.5331 202.103   2
   0  -2 -11 524.669 295.669   1
   0  -2  11 786.554 198.881   9
   0   2 -11 805.938 324.560   2
   0   2  12 635.884 206.413   9
   0   2 -12 1248.55 543.582   2
   0   2 -12 763.383 201.921  11
   0  -2  12 1103.57 247.222   9
   0  -2 -12 1611.80 539.389   1
   0   2 -13 2330.92 642.026   2
   0  -2  13 2219.07 332.963   9
   0   2 -13 2389.71 397.905  11
   0  -2 -13 1438.51 410.851   1
   0   2  13 2644.42 426.030   9
   0   2 -14 132.516 102.930  11
   0  -2  14 119.924 147.642   9
   0   2  14 215.962 159.135   9
   0   2 -14 461.085 317.891   2
   0   2  15 9553.39 750.396  15
   0  -2  15 10655.3 747.956   9
   0   2 -15 9604.56 766.312  11
   0   2  16 9589.45 744.715  15
   0  -2  16 9761.50 716.759   9
   0   2 -16 9308.47 767.775  11
   0   2  17 552.854 170.054  15
   0  -2  17 470.962 204.014   9
   0   2 -17 139.770 132.845  11
   0   2 -18 4596.59 529.136  11
   0   2  18 4721.87 517.825  15
   0  -2  18 4320.90 469.660   9
   0   2 -19 6475.43 599.126  11
   0  -2  19 7207.33 561.322   9
   0   2  19 7666.42 629.684  15
   0   2  20 411.145 169.129  15
   0  -2  20 229.492 132.959   9
   0   2 -20 235.427 136.483  11
   0   2  21-40.4988 117.882  15
   0  -2  21-46.2086 95.3128   9
   0  -2  22 2782.95 274.638   9
   0   2  22 2949.30 303.456  15
   0  -2  23 328.138 87.1537   9
   0   2  23 335.081 87.9003  15
   0   2 -23 369.492 82.1832  17
   0  -3   0-352.438 219.307   1
   0   3   0 30.3985 202.337   2
   0  -3   1 365.395 254.158   1
   0   3   1 284.783 262.635   2
   0  -3  -1 221.334 162.424   1
   0   3  -1 530.556 283.590   2
   0  -3  -2 7963.75 976.084   1
   0  -3   2 8364.29 1060.16   1
   0   3  -2 6751.41 985.651   2
   0   3  -3 9765.05 1188.28   2
   0  -3   3 10489.0 1205.30   1
   0  -3  -3 9629.72 1105.53   1
   0  -3  -4 1481.49 354.696   1
   0   3  -4 1338.25 523.416   2
   0  -3   4 1479.86 545.925   1
   0   3  -5 18155.8 1729.70   2
   0  -3   5 19901.6 1733.90   1
   0  -3  -5 19972.1 1634.54   1
   0  -3  -6 31860.9 2139.99   1
   0   3  -6 30817.2 2342.18   2
   0  -3   6 31701.8 2292.96   1
   0  -3   6 32302.3 1113.55   9
   0   3  -7 24293.1 1047.93  11
   0  -3   7 29412.0 2300.89   1
   0   3  -7 27549.3 2274.12   2
   0  -3  -7 22646.1 1198.93  13
   0  -3   7 27779.1 1052.61   9
   0   3  -8 12458.2 1570.06   2
   0  -3   8 14183.5 1657.59   1
   0  -3   8 12896.0 741.447   9
   0   3  -8 12217.0 772.732  11
   0  -3   9 9774.26 1403.16   1
   0   3  -9 9109.55 694.802  11
   0  -3   9 10059.9 669.831   9
   0   3  -9 8171.98 1320.68   2
   0  -3  10 17413.7 1944.60   1
   0   3 -10 16766.5 968.184  11
   0   3 -10 15710.0 1907.40   2
   0  -3  10 18152.0 936.408   9
   0   3 -11 5749.74 1184.31   2
   0  -3  11 5778.30 540.280   9
   0   3 -11 6184.84 603.992  11
   0  -3  12 179.416 128.694   9
   0   3 -12 51.1843 105.681  11
   0  -3  13 630.350 188.662   9
   0   3  13 518.198 151.379  15
   0   3 -13 332.286 132.552  11
   0  -3  14 10776.2 745.407   9
   0   3  14 11795.9 816.994  15
   0   3 -14 10572.3 794.670  11
   0  -3  15 1231.14 257.689   9
   0   3 -15 886.908 219.425  11
   0   3  15 1247.22 275.885  15
   0  -3  16 208.121 123.549   9
   0   3 -16 298.111 159.423  11
   0   3  16 158.902 76.4495  15
   0   3  17 14058.5 799.426  15
   0   3 -17 12567.7 774.757  11
   0  -3  18 617.930 150.906   9
   0   3 -18 408.969 142.910  11
   0   3  18 333.682 113.467  15
   0   3  19 2748.51 298.503  15
   0   3 -19 2449.60 289.322  11
   0  -3  20 424.146 111.073   9
   0   3  20 369.080 93.1738  15
   0  -3  21-21.9815 31.9874   9
   0   4   0 2141.71 345.302  11
   0  -4   0 1997.38 390.284  13
   0  -4   1 232.896 139.144  13
   0  -4  -1 273.842 147.712  13
   0   4  -1 136.065 124.110  11
   0   4  -2 3926.14 458.598  11
   0  -4   2 3621.10 414.789   9
   0  -4   2 4075.83 596.754  13
   0  -4  -2 4819.32 619.632  13
   0  -4  -3 585.394 246.103  13
   0  -4   3 637.867 211.191   9
   0   4  -3 712.638 212.392  11
   0  -4   3 434.668 149.406  13
   0   4  -4 8105.43 665.537  11
   0   4   4 7925.87 630.360  18
   0  -4   4 9574.56 880.402  13
   0  -4   4 9851.60 689.372   9
   0  -4  -4 9070.34 813.644  13
   0  -4   5 6214.49 710.876  13
   0   4  -5 5482.31 554.219  11
   0  -4   5 5192.08 497.881   9
   0   4   5 5273.36 518.813  18
   0  -4  -5 5462.18 629.388  13
   0  -4   6 161.549 86.6418   9
   0  -4  -6 244.392 179.275  13
   0   4   6 439.839 150.012  18
   0   4  -6 301.038 137.632  11
   0   4   7 5791.35 548.070  18
   0   4  -7 6042.50 598.812  11
   0  -4   7 6160.41 552.517   9
   0   4  -8 1803.38 345.990  11
   0  -4   8 1799.19 328.070   9
   0   4   8 1655.44 293.838  18
   0   4  -9 1922.47 347.565  11
   0   4   9 1726.51 291.328  18
   0  -4   9 2078.96 326.251   9
   0   4  10 268.940 165.870  18
   0  -4  10-95.9511 145.589   9
   0   4 -10 129.210 101.368  11
   0   4 -11 2939.26 420.425  11
   0  -4  11 3036.44 405.519   9
   0   4  11 3869.72 458.280  18
   0   4 -12 3320.54 431.664  11
   0   4  12 2229.44 345.086  18
   0  -4  12 3569.19 411.630   9
   0  -4  13-40.6907 93.0771   9
   0   4 -13 68.7848 79.5318  11
   0   4  13-201.254 146.305  18
   0   4  14 12.3489 112.228  18
   0  -4  14 152.404 127.964   9
   0   4  15 2399.46 302.000  18
   0  -4  15 2897.60 314.326   9
   0  -4  16 84.1350 67.4525   9
   0   4  16 4.32525 71.0340  18
   0  -4  17 920.812 149.133   9
   0   4  17 806.749 146.255  18
   0   5   0 96.8328 136.529  11
   0  -5   0 68.7233 46.3314   9
   0  -5   1 2506.31 299.232   9
   0   5   1 2604.67 332.095  11
   0   5  -1 2687.76 336.044  11
   0  -5   2 4507.92 405.048   9
   0   5  -2 5098.68 465.749  11
   0   5   2 4811.80 447.956  11
   0  -5   3 145.598 97.9384   9
   0   5  -3 189.596 119.376  11
   0   5   3-69.2122 94.6751  11
   0  -5   4 5610.59 454.316   9
   0   5  -4 5282.86 480.470  11
   0   5   4 5515.85 473.721  11
   0  -5   5 218.053 105.365   9
   0   5   5 210.436 71.4422  11
   0   5   6 638.193 171.051  11
   0  -5   6 793.525 182.760   9
   0  -5   7 1037.74 205.140   9
   0   5   7 1132.59 211.057  11
   0  -5   7 973.014 184.062  10
   0  -5   8 266.527 106.809   9
   0   5   8 383.489 128.898  11
   0  -5   8 37.3523 62.4255  10
   0  -5   9 228.642 98.5273   9
   0  -5   9 150.322 74.1950  10
   0   5  10 1923.02 246.198  11
   0  -5  10 1784.87 222.711  10
   0   5  11 143.825 61.1354  11
   0  -5  11 365.365 102.089   9
   0  -5  11 207.195 72.7075  10
   1   0 -24 5531.72 402.202  17
  -1   0  24 4781.94 329.851  15
  -1   0  23-45.7257 104.702   9
   1   0 -23-54.0399 129.057  17
  -1   0  23-98.2533 92.4852  15
  -1   0  22 8652.74 627.888   9
  -1   0  22 7069.00 534.252  15
  -1   0  21 10.4651 74.7200  15
  -1   0  21 2.60520 105.878   9
  -1   0  20 10543.8 757.101   9
  -1   0  19-10.0023 119.171   9
  -1   0  18 55295.9 1745.42   9
  -1   0  17-132.228 90.5531   9
   1   0 -16 26149.5 1277.37  11
  -1   0  16 25614.9 1132.94   9
  -1   0  15-79.5039 135.409   9
   1   0 -15-276.392 206.451   2
   1   0 -15 9.14885 139.453  11
   1   0 -14 6537.45 916.562   2
   1   0 -13 15.2967 118.477   2
   1   0 -12 18221.3 1410.82   2
   1   0 -11-175.408 168.335   2
   1   0 -10 26007.0 1561.88   2
   1   0  -9 143.708 170.796   2
   1   0  -9 4.78295 156.791   1
   1   0  -8 6595.05 766.706   1
   1   0  -7-142.455 230.202   1
   1   0  -6 3554.07 500.902   1
   1   0  -5 45.8036 151.741   1
   1   0  -4 112583. 2175.69   1
   1   0  -3 35.5790 70.1586   1
   1   0  -2 340.297 100.888   1
   1   0  -1 26.6584 36.6311   1
  -1   0   0 22690.5 566.855   3
   1   0   0 21559.2 453.534   1
  -1   0   0 23739.3 642.581   4
  -1   0  -1-4.60184 36.1523   2
  -1   0  -1 24.1585 52.2196   4
  -1   0  -2 72734.2 1073.08   2
  -1   0  -3 31.0924 54.7280   2
  -1   0  -4 900990. 5057.35   2
  -1   0  -5-75.6548 78.9357   2
  -1   0  -6 810867. 6084.14   2
  -1   0  -7-8.43557 81.9357   2
  -1   0  -8 16379.7 1014.20   2
  -1   0  -9 135.161 133.737   2
  -1   0 -10 6280.87 717.133   2
  -1   0 -11-100.970 169.387   2
  -1   0 -12 170626. 5203.47   3
  -1   0 -13-4.58204 173.743   3
  -1   0 -14 15158.2 1703.01   3
   1   0  14 12635.7 761.991   9
  -1   0 -14 16400.1 935.112   5
  -1   0 -14 16262.1 983.429  11
   1   0  15-9.82051 90.3039   9
  -1   0 -15 104.769 143.785   5
  -1   0 -15 96.8526 142.657  11
  -1   0 -16 8950.36 1370.89   3
  -1   0 -16 12342.9 911.613  11
   1   0  16 11266.9 772.691   9
  -1   0 -16 11304.5 817.662   5
  -1   0 -17-128.766 153.322   5
  -1   0 -17-55.9542 172.441  11
   1   0  17 120.623 107.454   9
   1   0  18 6497.78 602.016   9
  -1   0 -18 6735.64 698.292  11
   1   0  19-191.705 157.016   9
   1   0  20 8838.28 667.681   9
   1   0  21-60.4784 90.7213   9
  -1   0 -21 100.161 126.945  17
  -1   0 -22 589.616 188.972  17
   1   0  22 657.837 163.374   9
   1   0  23 73.7101 60.1243  15
  -1   0 -23-84.4565 76.0610  17
  -1   0 -24 731.652 136.130  17
  -1  -1  24 1016.16 166.933   9
  -1   1  24 972.368 157.793  15
   1   1 -24 1098.48 181.445  17
  -1  -1  23 193.547 97.7256   9
  -1   1  23 13.6754 74.1849  15
  -1  -1  22 494.211 159.905   9
  -1   1  22 764.248 194.574   9
  -1   1  22 587.909 172.469  15
  -1   1  21 200.411 103.208   9
  -1  -1  21 337.809 138.039   9
   1  -1 -21 413.928 165.165  17
  -1   1  21 474.302 167.050  15
  -1   1  20 1216.44 253.747  15
  -1  -1  20 1569.34 298.455   9
   1  -1 -20 1660.78 310.413  17
  -1   1  20 1395.78 289.738   9
  -1  -1  19 100.429 149.398   9
  -1   1  19 341.746 176.058   9
  -1   1  19 278.597 160.243  15
   1   1 -19 185.867 99.0451  11
   1   1 -18 1.68483 167.871  11
  -1  -1  18 22.0745 146.734   9
  -1   1  18 283.393 207.279   9
   1   1 -17 322.114 161.922  11
  -1  -1  17 46.3315 136.730   9
  -1   1  17 10.1104 184.237   9
   1   1 -16-99.6825 149.988   2
   1   1 -16 106.709 119.018  11
  -1  -1  16 292.907 176.240   9
  -1   1  16 385.138 172.740   9
   1   1 -15 7809.27 681.753  11
   1   1 -15 8066.82 1180.12   2
  -1  -1  15 8470.47 644.133   9
  -1   1  15 9014.57 706.275   9
   1   1 -14 1613.51 279.773  11
  -1  -1  14 1644.24 272.639   9
   1   1 -14 758.032 176.197   2
  -1   1  14 1774.85 309.935   9
   1   1 -13 1358.78 454.744   2
   1  -1 -13 1064.61 327.859   1
   1  -1 -12 26357.0 1940.92   1
   1  -1 -12 25360.7 1653.90   2
   1   1 -12 22845.0 1718.80   2
   1  -1 -11 76330.2 3184.09   1
   1   1 -11 84010.5 3159.01   2
   1  -1 -10 71.2704 113.641   3
   1  -1 -10-38.8004 181.375   1
   1   1 -10 246.186 285.941   2
   1  -1  -9 105118. 2714.45   3
   1   1  -9 108484. 3271.85   2
   1  -1  -9 108097. 3411.71   1
   1   1  -8 9045.21 904.097   2
   1  -1  -8 9048.62 897.700   1
   1  -1  -8 7892.78 671.320   3
   1   1  -7 144234. 3511.92   2
   1  -1  -7 144428. 3347.27   1
   1   1  -6 223.289 195.096   2
   1  -1  -6 131.914 155.024   1
   1   1  -5 56518.4 1960.50   2
   1  -1  -5 73866.8 2069.11   1
   1   1  -4 1332.90 298.021   2
   1  -1  -4 1792.06 319.155   1
   1  -1  -3 580474. 5106.20   1
   1   1  -3 603872. 5355.47   2
   1  -1  -2 11270.5 672.042   1
   1   1  -2 10960.0 671.494   2
  -1   1   1 424418. 4131.81   2
   1   1  -1 435370. 3729.29   2
   1  -1  -1 423846. 4076.22   1
  -1  -1   1 425370. 3242.77   1
  -1   1   0 521635. 4553.12   2
   1  -1   0 526393. 4495.60   1
   1   1   0 503836. 3650.70   2
  -1  -1   0 501056. 3240.97   1
  -1   1   0 513283. 4533.05   4
   1  -1   1 48084.1 1405.44   1
  -1   1  -1 46059.6 1361.11   4
   1   1   1 41802.3 913.828   2
  -1   1  -1 43906.0 1405.17   2
   1   1   2 742.894 106.151   2
  -1   1  -2 464.549 200.106   4
  -1   1  -2 538.201 193.072   2
  -1  -1  -2 720.429 133.927   1
  -1   1  -3 39878.5 1441.53   2
  -1   1  -3 36918.9 1370.99   4
  -1  -1  -3 38652.5 1376.80   3
  -1  -1  -3 37473.6 1085.17   1
  -1  -1  -4 1721.33 332.350   3
  -1   1  -4 2087.98 360.257   2
  -1  -1  -4 2087.59 307.775   1
  -1   1  -5 29003.4 1413.19   2
  -1  -1  -5 25200.8 1164.96   1
  -1  -1  -5 27111.0 1309.68   3
  -1  -1  -6-209.144 62.6308   2
  -1  -1  -6 134.759 171.856   3
  -1  -1  -6-5.01523 104.292   1
  -1   1  -6-200.660 251.164   2
  -1  -1  -7 105849. 2803.96   1
  -1  -1  -7 111583. 3155.06   3
  -1   1  -7 102175. 2980.72   2
  -1  -1  -8 27218.3 1703.88   3
  -1   1  -8 26442.7 1617.95   2
  -1  -1  -8 27036.4 1513.68   1
  -1   1  -9 7777.40 943.151   2
  -1  -1  -9 6887.98 928.888   3
  -1  -1 -10 69492.8 3064.79   3
  -1   1 -10 65579.9 2855.66   2
  -1   1 -11 37871.6 2257.91   2
  -1  -1 -11 39000.9 2434.81   3
  -1   1 -12 7442.98 1041.27   2
  -1  -1 -12 7508.32 1100.11   3
  -1   1 -13 2415.68 365.109   5
  -1  -1 -13 3415.05 766.302   3
  -1   1 -13 2903.23 401.679  11
  -1  -1 -13 2418.21 341.252   5
  -1   1 -13 2584.86 663.463   2
   1  -1  13 2484.95 338.000   9
   1   1  14-137.849 129.256   9
   1  -1  14 95.7767 119.222   9
  -1  -1 -14 101.914 105.270   5
  -1  -1 -14-611.673 353.522   3
  -1   1 -14-259.835 155.678   5
  -1   1 -14-554.877 315.809   2
  -1   1 -14 215.649 158.182  11
   1   1  15 28816.9 1340.20   9
  -1   1 -15 32532.4 1399.68   5
  -1   1 -15 30436.4 1403.38  11
  -1  -1 -15 28179.1 1270.38   5
   1  -1  15 28249.6 1204.03   9
   1  -1  16 3960.37 463.154   9
  -1   1 -16 4971.66 563.993   5
   1   1  16 5074.25 574.787   9
  -1   1 -16 4687.23 567.550  11
  -1  -1 -17 28345.1 1387.85  17
  -1   1 -17 25776.3 1259.81   5
   1   1  17 28058.6 1372.01   9
  -1   1 -17 27012.3 1365.94  11
   1  -1  17 24758.7 1142.31   9
  -1  -1 -18 576.441 219.357  17
  -1   1 -18 244.394 171.666  11
   1   1  18 299.237 169.035   9
   1  -1  18-33.2954 156.300   9
  -1  -1 -19 18779.1 1091.99  17
  -1   1 -19 17091.6 1067.71  11
   1  -1  19 17365.8 927.781   9
  -1  -1 -20 720.620 222.129  17
   1  -1  20 845.824 208.247   9
  -1   1 -20 864.901 242.457  11
   1   1  21 4542.31 438.998  15
   1  -1  21 4597.64 426.302   9
  -1  -1 -21 4602.90 478.940  17
  -1  -1 -22-32.0607 61.3466  17
   1   1  22 15.1575 104.375  15
   1  -1  22 86.3665 83.4246   9
   1  -1  22-177.263 97.2704  15
  -1  -1 -23 1048.78 170.450  17
  -1   1 -23 1208.87 202.484  17
   1   1  23 1298.68 198.931  15
   1  -1  23 993.408 149.108   9
  -1  -2  23 809.265 140.570   9
  -1   2  23 1221.03 186.783  15
  -1  -2  22 1440.40 220.067   9
  -1   2  22 1397.62 223.361  15
  -1   2  21 108.003 93.6946  15
  -1  -2  21 152.244 110.610   9
  -1  -2  20 7256.17 546.539   9
   1   2 -20 6991.76 562.874  11
  -1   2  20 7171.97 591.385  15
  -1  -2  19 5592.62 509.308   9
   1   2 -19 5364.62 535.241  11
  -1   2  19 5744.95 550.617  15
   1   2 -18 2363.71 358.473  11
  -1  -2  18 3267.63 410.450   9
  -1   2  18 2979.85 416.382  15
   1   2 -17 424.305 185.425  11
  -1  -2  17 298.559 117.377   9
  -1   2  17 184.779 119.217  15
   1   2 -16 73.8991 117.651  11
  -1   2  16 140.827 158.469  15
  -1  -2  16-52.0249 142.745   9
  -1   2  15 1709.71 333.671  15
   1   2 -15 1728.63 315.813  11
  -1   2  15 1856.80 377.338   9
  -1  -2  15 1860.26 330.179   9
  -1   2  14 5187.09 547.501  15
   1   2 -14 5017.56 977.885   2
   1   2 -14 5075.56 552.325  11
  -1  -2  14 5243.13 519.069   9
   1  -2 -14 4595.58 957.217   1
  -1   2  14 5985.68 635.582   9
  -1  -2  13 21730.5 1030.09   9
   1  -2 -13 19270.8 1981.78   1
  -1   2  13 20715.4 1063.10  15
   1   2 -13 21147.5 2027.13   2
  -1   2  13 16950.7 1036.94   9
   1   2 -13 15951.1 957.534  11
  -1   2  12 206.255 134.608  15
   1  -2 -12-500.372 317.910   1
   1   2 -12-82.6861 97.2731  11
  -1  -2  12-71.9763 124.352   9
   1   2 -12 14.5145 293.253   2
  -1   2  12-59.7069 103.184   9
   1  -2 -11 26423.5 2143.96   1
   1   2 -11 31331.5 2351.51   2
   1   2 -10 8511.62 1163.56   2
   1  -2 -10 8955.23 1171.39   1
   1   2  -9 7126.53 1011.89   2
   1  -2  -9 8396.38 1071.20   1
   1   2  -8 1449.11 397.397   2
   1  -2  -8 1832.43 477.005   1
   1  -2  -7 636.629 315.390   1
   1   2  -7 837.293 383.652   2
   1   2  -6 4075.58 701.741   2
   1  -2  -6 3662.60 587.841   1
   1  -2  -5 3537.43 554.737   1
   1   2  -5 4828.68 695.672   2
   1   2  -4 1601.48 413.377   2
  -1  -2   4 1136.53 301.031   1
   1  -2  -4 975.148 303.153   1
   1  -2  -3 177512. 3649.17   1
   1   2  -3 167200. 3736.61   2
  -1  -2   3 177035. 3523.55   1
  -1  -2   2 135375. 2981.74   1
   1  -2  -2 133872. 3224.94   1
  -1   2   2 128470. 3224.18   4
   1   2  -2 139417. 3249.81   2
  -1   2   1 5542.37 678.652   4
  -1  -2   1 6277.42 633.351   1
   1  -2  -1 5875.43 697.991   1
   1   2  -1 5585.30 618.261   2
  -1   2   1 5849.98 682.969   2
   1   2   0 4517.34 519.228   2
   1  -2   0 5654.62 691.447   1
  -1   2   0 4945.59 635.683   2
  -1  -2   0 5229.66 551.079   1
  -1   2   0 4237.71 571.887   4
  -1   2  -1 5696.47 651.916   4
  -1  -2  -1 5855.68 554.421   1
   1  -2   1 6496.05 747.205   1
   1   2   1 5675.11 483.949   4
   1   2   1 6192.37 584.714   2
  -1   2  -1 5464.07 696.293   2
   1  -2   2 20261.5 1305.66   1
  -1   2  -2 21204.1 1354.36   2
   1   2   2 19111.0 991.976   2
  -1  -2  -2 18941.4 1019.28   1
  -1   2  -2 20344.5 1206.38   4
  -1   2  -3 14434.7 1041.43   4
  -1   2  -3 13696.2 1123.77   2
   1  -2   3 14549.1 1133.53   1
  -1  -2  -3 12576.3 855.579   1
   1  -2   4 20882.0 1383.41   1
  -1  -2  -4 21038.4 1157.89   1
  -1   2  -4 23915.4 1544.94   2
  -1  -2  -5 184.343 132.741   1
  -1   2  -5-99.9984 216.709   2
   1  -2   5-129.811 181.638   1
   1  -2   6 159035. 4151.33   1
  -1  -2  -6 156272. 3640.68   1
  -1   2  -6 157119. 4297.55   2
  -1  -2  -7 38453.2 1947.77   1
  -1   2  -7 41338.3 2301.06   2
  -1  -2  -8 18084.1 1413.19   1
  -1   2  -8 21241.2 1733.98   2
  -1   2  -9 275.226 366.728   2
  -1  -2  -9-193.232 163.845   1
  -1   2 -10 1350.46 508.232   2
  -1  -2 -10 1883.86 477.698   1
  -1   2 -11 287.665 156.131  11
   1  -2  11-53.9983 98.9292   9
   1  -2  12 41795.8 1443.45   9
  -1   2 -12 41633.9 1604.45  11
  -1   2 -13 289.821 140.776   5
  -1   2 -13 313.675 180.232  11
   1  -2  13 557.631 193.711   9
  -1  -2 -13 456.794 203.137  17
  -1   2 -14 19048.4 1046.21   5
  -1   2 -14 18243.2 1092.58  11
  -1  -2 -14 20307.8 1173.08  17
   1  -2  14 19806.3 1028.08   9
   1  -2  15 1181.34 263.955   9
  -1  -2 -15 1533.75 346.939  17
  -1   2 -15 1242.70 282.049  11
   1  -2  16 2194.09 343.383   9
  -1   2 -16 1718.68 347.249  11
  -1  -2 -16 2191.53 380.668  17
   1  -2  17 4192.46 461.978   9
   1   2  17 3977.81 466.152  15
  -1  -2 -17 4245.94 510.800  17
  -1   2 -17 4137.55 513.960  11
  -1   2 -18-5.94981 131.423  11
  -1  -2 -18-91.7963 77.2242  17
   1  -2  18-65.7660 119.353   9
   1   2  18-69.1780 123.760  15
  -1   2 -19 93.8426 118.009  11
   1  -2  19 105.176 95.3429   9
  -1  -2 -19 3.56096 119.344  17
   1   2  19 146.276 91.5139  15
  -1   2 -20 862.120 213.156  11
   1   2  20 1071.60 213.903  15
   1  -2  20 947.438 198.476   9
   1   2  21 1197.34 211.442  15
   1  -2  21 1035.89 181.521   9
  -1   2 -21 976.494 200.987  11
  -1   2 -22 90.2561 57.1898  17
   1  -2  22 233.836 83.2794   9
   1   2  22 218.383 93.2955  15
  -1  -3  21 94.6209 48.2467   9
  -1  -3  20 11.9177 51.2222   9
  -1   3  20 66.6950 79.9364  15
  -1  -3  19 1265.31 208.393   9
  -1   3  19 1290.55 226.231  15
  -1   3  18 2022.38 294.893  15
  -1  -3  18 2288.31 298.327   9
  -1   3  17 1030.50 247.425  15
  -1  -3  17 554.572 151.728   9
  -1  -3  16 3756.84 430.493   9
   1   3 -16 3123.96 393.380  11
  -1   3  16 3556.32 443.869  15
  -1   3  15 7503.79 666.020  15
  -1  -3  15 7577.44 610.681   9
   1   3 -15 7444.21 625.078  11
  -1   3  14 6746.81 640.506  15
  -1  -3  14 7551.38 615.104   9
   1   3 -14 7119.00 632.625  11
   1   3 -13 1480.49 301.025  11
  -1   3  13 1636.24 325.019  15
  -1  -3  13 1347.57 282.434   9
   1   3 -12 14068.0 920.303  11
  -1  -3  12 16805.4 947.372   9
  -1   3  12 16456.8 1011.12  15
   1  -3 -11 13312.1 1736.37   1
   1   3 -11 16994.8 992.464  11
   1   3 -11 24724.8 2441.31   2
  -1  -3  11 17364.0 1982.03   1
  -1  -3  11 18146.4 957.576   9
  -1   3  11 21510.5 1114.66  15
   1   3 -10 8062.05 1335.83   2
   1   3 -10 6797.91 602.250  11
   1  -3 -10 7675.83 1274.85   1
  -1   3  10 7900.16 648.798  15
  -1  -3  10 8205.75 624.956   9
  -1  -3  10 9321.55 1393.18   1
  -1  -3   9 849.866 210.373   9
  -1  -3   9 105.601 180.673   1
   1   3  -9 247.828 319.392   2
  -1  -3   8 486.866 302.546   1
  -1  -3   8 237.732 114.049   9
   1  -3  -8 359.212 374.128   1
   1  -3  -8 269.507 132.815  13
   1   3  -8 561.195 363.957   2
  -1  -3   7 2372.50 593.686   1
  -1  -3   7 2461.42 314.108   9
   1  -3  -7 3427.36 768.898   1
   1  -3  -7 1471.72 274.773  13
   1   3  -7 2959.01 735.572   2
  -1  -3   6 864.809 369.022   1
   1   3  -6 702.498 342.969   2
   1  -3  -6 534.361 352.840   1
  -1   3   6 1341.31 476.387   4
   1  -3  -5 10300.9 1226.86   1
  -1   3   5 9645.96 1192.85   4
  -1  -3   5 9728.20 1158.15   1
   1   3  -5 11909.0 1400.39   2
   1  -3  -4 6927.52 976.574   1
  -1  -3   4 7576.34 1013.30   1
   1   3  -4 6711.98 996.321   2
  -1  -3   3 2287.65 520.494   1
   1   3  -3 1246.23 386.435   2
   1  -3  -3 1516.01 461.624   1
  -1  -3   2 10744.1 1107.84   1
   1   3  -2 11840.3 1244.57   2
   1  -3  -2 9929.55 1141.30   1
   1  -3  -1 83968.1 3399.47   1
   1   3  -1 80118.1 3086.73   2
  -1   3   0 24420.1 1876.89   2
   1  -3   0 26987.3 1973.35   1
   1   3   0 23113.4 1641.97   2
  -1   3  -1 2574.59 643.037   2
   1  -3   1 3431.89 744.199   1
  -1   3  -2 11468.3 1324.26   2
   1  -3   2 9861.55 1221.78   1
  -1   3  -3 585.174 182.260   2
   1  -3   3 964.303 372.550   1
   1  -3   4 1862.87 556.865   1
  -1   3  -4 2052.31 592.492   2
  -1   3  -5-249.983 295.888   2
  -1   3  -5 175.365 93.9419  11
  -1   3  -6 11096.8 721.905   7
   1  -3   6 16052.9 1675.73   1
  -1   3  -6 13792.0 786.708  11
   1  -3   6 15515.5 774.318   9
  -1   3  -6 15455.2 1667.82   2
  -1  -3  -6 12194.6 858.938  13
  -1   3  -7 1283.46 571.184   2
  -1   3  -7 1046.75 216.671  11
   1  -3   7 135.378 266.772   1
   1  -3   7 1170.62 221.347   9
  -1   3  -7 923.868 224.244   7
  -1   3  -8 1512.51 287.473  11
   1  -3   8 1768.56 275.040   9
  -1   3  -8 1595.28 295.237   7
  -1   3  -8 1866.32 653.349   2
   1  -3   8 1327.14 508.662   1
  -1   3  -9 1239.67 269.430  11
  -1   3  -9 662.865 389.767   2
   1  -3   9 1145.00 234.248   9
   1  -3   9 904.495 343.764   1
  -1   3 -10 12290.0 1673.69   2
   1  -3  10 13489.3 1761.51   1
  -1   3 -10 12093.1 836.496  11
   1  -3  10 12700.7 785.076   9
  -1   3 -11 8320.61 720.438  11
   1  -3  11 7808.46 628.145   9
   1  -3  12 755.493 214.636   9
  -1   3 -12 587.155 198.538  11
   1  -3  13 2460.57 366.775   9
  -1   3 -13 2639.83 422.458  11
   1  -3  14 1606.39 310.664   9
  -1   3 -14 1374.60 306.491  11
  -1   3 -15-55.1342 107.137  11
   1   3  15-272.083 160.430  15
   1  -3  15-13.5718 132.132   9
  -1   3 -16 46.7431 119.771  11
   1  -3  16 126.363 125.417   9
   1   3  16 254.817 131.376  15
   1  -3  17 2531.38 324.306   9
   1   3  17 2131.53 297.714  15
  -1   3 -17 2466.37 353.261  11
  -1   3 -18-45.6621 102.957  11
   1   3  18 175.666 82.4768  15
   1  -3  18-112.838 134.777   9
  -1   3 -19 142.914 82.4360  11
   1  -3  19 61.7270 69.9825   9
   1  -3  20 218.368 75.4866   9
  -1   3 -20 63.1806 54.7987  11
  -1  -4  18 106.952 64.9755  10
  -1  -4  17 1834.53 241.050  10
  -1   4  17 1361.67 198.862  18
  -1  -4  17 1378.29 184.282   9
  -1   4  16 385.665 100.408  18
  -1  -4  16 398.810 100.988   9
  -1   4  15 101.932 81.1719  18
  -1  -4  15 88.7227 71.1566   9
  -1  -4  14 3093.84 346.982   9
  -1   4  14 3216.02 393.082  18
  -1   4  13 340.981 149.729  18
  -1  -4  13 237.985 111.968   9
  -1  -4  12 4338.31 448.276   9
  -1   4  12 3669.14 466.159  18
  -1  -4  11 3317.76 410.160   9
  -1   4  11 4075.16 477.325  18
  -1  -4  10 3247.52 420.663   9
  -1   4  10 4215.71 490.304  18
  -1   4   9 4402.97 510.014  18
  -1  -4   9 3690.97 439.611   9
   1  -4  -8-60.3851 161.240  13
  -1  -4   8 310.086 132.588   9
  -1   4   8 267.639 137.592  18
  -1   4   7 4550.21 495.039  18
   1  -4  -7 4951.44 604.576  13
  -1  -4   7 4287.91 466.833   9
  -1   4   6 147.475 176.209  18
   1  -4  -6-170.206 158.201  13
  -1  -4   6 162.928 93.1983   9
   1  -4  -5 723.438 260.075  13
  -1  -4   5 908.508 229.244   9
  -1   4   5 898.801 209.545  18
  -1   4   4 1489.58 272.633  18
  -1  -4   4 1529.59 273.939   9
   1  -4  -4 1548.66 381.185  13
  -1   4   3 2012.48 335.330  18
  -1  -4   3 2172.72 316.727   9
   1  -4  -3 3011.59 514.017  13
  -1  -4   3 2151.40 330.452  10
  -1  -4   2 1047.05 217.241   9
  -1   4   2 926.711 212.032  18
  -1  -4   2 1120.80 223.670  10
   1  -4  -2 1107.54 317.075  13
   1   4  -1 14506.8 865.890  11
   1  -4  -1 14038.6 1033.96  13
   1  -4   0 3234.30 512.875  13
  -1   4   0 2825.62 407.278  11
   1   4   0 2872.39 396.948  11
  -1   4  -1 3687.86 448.268  11
   1  -4   1 3890.71 559.273  13
  -1   4  -2 8209.22 678.142  11
   1  -4   2 9316.53 874.173  13
   1  -4   3 912.890 305.915  13
  -1   4  -3 678.107 213.246  11
  -1   4  -3 545.357 150.103   7
   1  -4   3 594.661 177.007   9
  -1   4  -4 2772.35 402.074   7
  -1   4  -4 2737.81 393.747  11
   1  -4   4 2891.00 384.574   9
   1  -4   4 2548.69 419.056  13
  -1   4  -5 277.308 147.005   7
  -1   4  -5 368.667 207.499  11
   1  -4   5 203.400 116.219   9
   1  -4   5 205.466 202.778  13
   1  -4   6 238.972 160.135  13
  -1   4  -6 461.509 186.563  11
  -1   4  -7 7921.74 680.850  11
   1  -4   7 7453.56 606.045   9
   1  -4   7 7684.11 732.942  13
  -1   4  -8 19473.0 1092.09  11
   1  -4   8 19076.3 977.287   9
   1  -4   9-16.2761 117.571   9
  -1   4  -9-194.496 120.666  11
   1  -4  10 158.471 140.093   9
  -1   4 -10-21.9181 161.163  11
   1   4  10 244.380 143.505  18
   1   4  11 9161.54 674.692  18
   1  -4  11 8981.31 665.759   9
  -1   4 -11 9032.82 725.667  11
   1  -4  12 395.926 129.260   9
  -1   4 -12 214.593 153.161  11
   1   4  12 119.800 93.3518  18
   1  -4  13 140.510 92.2662   9
   1   4  13 265.040 151.922  18
  -1   4 -13 205.753 126.950  11
   1  -4  14 129.414 85.7727   9
   1   4  14 235.761 124.122  18
  -1   4 -15 421.235 129.298  11
   1  -4  15 479.993 134.971   9
   1   4  15 366.306 124.202  18
  -1   4 -16 152.308 82.6551  11
   1  -4  16 246.807 98.6735   9
   1  -4  17 246.073 76.2066   9
  -1   5  12 375.100 112.494  11
  -1  -5  12 240.334 88.1186  10
  -1   5  11 593.691 140.942  11
  -1  -5  11 353.890 110.629  10
  -1   5  10-152.135 118.012  11
  -1  -5  10 220.952 115.911  10
  -1   5   9 385.113 131.822  11
  -1  -5   9 338.466 114.587  10
  -1  -5   8 729.505 171.226  10
  -1   5   8 902.632 196.980  11
  -1  -5   7 233.409 91.5192  10
  -1   5   7 137.310 107.513  11
  -1   5   6 3099.89 360.763  11
  -1  -5   6 2766.73 326.486  10
   1  -5  -6 2207.35 265.049   9
   1  -5  -5 31.0890 53.9226   9
  -1   5   5 80.1592 95.3336  11
  -1   5   4 3646.28 397.484  11
   1  -5  -4 2609.42 296.351   9
  -1   5   3-128.123 122.185  11
   1  -5  -3 7.21043 59.2657   9
   1  -5  -2 408.150 143.655   9
  -1   5   2 603.948 179.904  11
  -1   5   1 1652.98 272.343  11
   1  -5  -1 1187.31 214.749   9
   1  -5   0 3091.18 340.002   9
  -1   5   0 2945.01 370.869  11
   1  -5   1 85.0974 65.2639   9
  -1   5  -1 16.3374 84.1434  11
   1  -5   2 8673.78 567.006   9
  -1   5  -2 11089.5 714.293  11
  -1   5  -3 976.674 212.894  11
   1  -5   3 1094.02 209.082   9
  -1   5  -4 10367.4 684.026  11
   1  -5   4 9567.88 593.143   9
  -1   5  -5 543.923 141.932  11
   1  -5   5 725.139 180.212   9
  -1   5  -6 166.679 101.108  11
   1  -5   6 328.978 112.078   9
  -1   5  -7 757.310 168.881  11
   1  -5   7 592.875 143.897   9
   1  -5   8 2026.19 257.377   9
  -1   5  -8 1675.38 253.150  11
   1  -5   9 608.991 120.587  10
  -1   5  -9 952.758 185.534  11
   1  -5  10 66.3340 51.0071  10
   1  -5  10 30.6521 54.6577   9
   1  -5  11 169.577 75.8820   9
  -2   0  24 44.1224 38.6304  15
  -2   0  24-86.7301 88.0215   9
  -2   0  23-62.5639 80.6249   9
  -2   0  23 177.090 92.7747  15
  -2   0  22 807.789 212.985   9
  -2   0  22 701.564 176.987  15
  -2   0  21-82.4565 148.578  15
  -2   0  21 68.8478 110.357   9
  -2   0  20 1179.96 281.879   9
  -2   0  20 856.291 222.112  15
  -2   0  19 24.4850 103.735   9
  -2   0  19-163.675 96.9006  15
  -2   0  18 3334.85 426.847  15
  -2   0  18 3456.80 438.891   9
  -2   0  17 186.177 150.714   9
   2   0 -16 28643.0 2147.44   2
  -2   0  16 36200.0 1363.14   9
   2   0 -15 261.030 218.701   2
  -2   0  15 7.45453 125.253   9
  -2   0  14-35.0316 82.0435   9
   2   0 -14-109.638 226.880   2
   2   0 -13-624.513 316.202   2
   2   0 -12 423809. 7427.72   2
   2   0 -11-142.282 186.291   2
   2   0 -10 1143.51 370.877   1
   2   0  -9-78.5035 191.714   1
   2   0  -8 73692.1 2563.83   1
   2   0  -7-15.2113 171.988   1
   2   0  -6 57147.5 1966.16   1
   2   0  -5 41.1431 133.560   1
   2   0  -4 309595. 3669.82   1
   2   0  -3-42.9583 127.329   1
   2   0  -2 355198. 3071.67   1
  -2   0   1-7.49220 58.8684   3
  -2   0   1 18.4523 83.8758   4
   2   0  -1-1.42242 59.3783   1
   2   0   0 162640. 1874.45   1
  -2   0   0 163496. 2416.71   4
  -2   0   0 162511. 2195.12   3
  -2   0  -1-4.50700 99.6460   3
   2   0   1 9.30999 59.8387   1
  -2   0  -1-25.3056 88.1724   4
  -2   0  -2 4572.47 456.607   4
  -2   0  -3-25.2120 70.0126   2
  -2   0  -4 216.125 106.800   2
  -2   0  -5 33.4341 89.4767   2
  -2   0  -6 18165.7 928.055   2
  -2   0  -7-13.8338 90.1616   2
  -2   0  -8 1376.22 293.206   2
  -2   0  -9-116.481 117.912   2
  -2   0 -10 397626. 7604.79   3
  -2   0 -11-152.863 186.994   3
  -2   0 -12 76658.1 3717.70   3
  -2   0 -13-74.3333 140.364  11
  -2   0 -13-93.9738 90.9888   5
  -2   0 -14 8676.46 694.956   5
  -2   0 -14 8805.92 761.529  11
  -2   0 -14 8119.88 1329.15   3
   2   0  15 114.572 114.613   9
  -2   0 -15-43.0056 122.683   5
  -2   0 -15 99.6814 139.324  11
  -2   0 -16 15213.3 1045.83  11
  -2   0 -16 13246.7 897.119   5
   2   0  16 14634.8 916.240   9
   2   0  17-50.1380 125.001   9
  -2   0 -17-64.5680 158.944   5
  -2   0 -17 94.1833 137.660  11
  -2   0 -18 43349.9 1748.81  11
  -2   0 -18 37820.0 1478.23   5
  -2   0 -19-70.1229 178.175  17
  -2   0 -20-128.460 185.499  17
  -2   0 -21-52.5701 117.351  17
  -2   0 -22 775.223 192.627  17
  -2   0 -23-120.084 104.443  17
   2   0  23 42.8279 57.0441  15
  -2  -1  24 789.748 144.968   9
  -2   1  24 926.942 157.083  15
  -2  -1  23 62.3279 65.1538   9
  -2   1  23 103.622 91.5994  15
  -2   1  22 680.945 156.377  15
  -2  -1  22 455.076 139.748   9
  -2   1  22 593.070 168.555   9
  -2   1  21 12707.4 781.660  15
  -2  -1  21 13143.8 778.712   9
  -2   1  21 12841.0 823.504   9
  -2  -1  20 804.694 215.576   9
  -2   1  20 582.365 175.988  15
  -2   1  20 1059.01 282.791   9
  -2  -1  19 2289.39 364.880   9
  -2   1  19 2352.31 376.940   9
  -2   1  19 1922.43 352.930  15
   2   1 -18 8771.34 748.410  11
  -2   1  18 9312.28 754.111   9
  -2   1  18 9543.53 739.621  15
  -2  -1  18 9014.98 686.659   9
  -2  -1  17 110.188 107.965   9
   2   1 -17 131.880 168.519  11
  -2   1  17 295.341 177.595   9
  -2   1  17 31.3421 109.690  15
  -2   1  16 12412.0 857.470   9
   2   1 -16 7508.26 1191.46   2
   2   1 -16 9812.60 766.063  11
  -2  -1  16 10159.1 722.439   9
  -2   1  16 10055.1 748.867  15
  -2   1  15 9580.36 710.854  15
  -2   1  15 9568.97 741.855   9
   2   1 -15 8483.08 688.728  11
  -2  -1  15 9632.74 686.233   9
   2   1 -15 8023.66 1176.05   2
  -2  -1  14 2173.62 310.494   9
   2   1 -14 2524.99 680.485   2
  -2   1  14 2513.72 363.688   9
   2  -1 -14 1728.80 509.251   1
   2  -1 -14 1757.54 513.000   2
   2   1 -13 3114.09 701.982   2
   2  -1 -13 3245.80 765.465   1
   2   1 -12 663.525 336.732   2
   2  -1 -12 383.907 193.068   1
   2  -1 -11 29764.1 2060.74   1
   2   1 -11 27496.7 1847.45   2
   2  -1 -10 4782.89 810.843   1
   2   1 -10 5815.97 836.097   2
   2   1  -9 23791.7 1612.64   2
   2  -1  -9 22246.9 1586.01   1
   2   1  -8 7222.02 868.037   2
   2  -1  -8 5853.11 766.854   1
   2   1  -7 51260.3 2228.47   2
   2  -1  -7 45833.1 1967.41   1
   2  -1  -6 49438.2 1928.74   1
   2   1  -6 57350.5 2312.69   2
   2   1  -5 3872.29 632.757   2
   2  -1  -5 3219.82 460.296   1
   2   1  -4 134419. 3292.03   2
   2  -1  -4 136016. 2832.83   1
   2   1  -3 904019. 7734.03   2
   2  -1  -3 999999. 7056.24   1
   2   1  -2 86820.5 2187.13   2
   2  -1  -2 79147.1 2009.97   1
   2   1  -1 78182.1 1786.57   2
   2  -1  -1 81811.1 2006.22   1
  -2   1   0 339.015 220.706   4
   2  -1   0 177.525 123.530   1
   2   1   0 166.136 93.5843   2
  -2   1   0 260.752 197.082   2
   2  -1   1 264650. 3736.56   1
   2   1   1 253483. 2104.64   2
  -2   1  -1 257667. 3985.41   4
  -2   1  -1 255757. 3832.08   2
  -2   1  -2 12608.6 878.060   4
  -2   1  -2 12146.7 854.446   2
   2  -1   2 13261.0 857.470   1
   2  -1   3 257.200 154.025   1
  -2   1  -3 457.275 199.508   4
  -2   1  -3 285.532 208.937   2
  -2  -1  -3 284.577 181.625   3
  -2   1  -4 112982. 2857.43   2
  -2  -1  -4 117696. 2895.97   3
  -2   1  -4 114794. 2891.40   4
  -2   1  -5 142879. 3359.80   2
  -2  -1  -5 139180. 3399.87   3
  -2  -1  -6 435.643 269.157   3
  -2   1  -6 422.251 197.421   2
  -2   1  -7 29363.3 1688.06   2
  -2  -1  -7 30380.1 1846.06   3
  -2   1  -8 20649.9 1517.77   2
  -2  -1  -8 19454.9 1594.59   3
  -2   1  -9 5122.73 754.760   2
  -2  -1  -9 5472.32 917.273   3
  -2   1 -10 4357.18 778.883   2
  -2  -1 -10 5661.25 929.047   3
  -2   1 -11 19796.1 1702.65   2
  -2  -1 -11 22889.8 2029.52   3
  -2   1 -12 10137.7 775.341  11
  -2   1 -12 9650.92 725.349   5
  -2   1 -12 10247.5 1281.88   2
  -2  -1 -12 11927.8 1504.44   3
  -2   1 -13 15829.8 995.975  11
  -2   1 -13 15365.1 937.003   5
  -2  -1 -13 16181.1 1838.61   3
  -2  -1 -13 13015.1 824.555   5
   2  -1  13 13674.0 821.927   9
  -2  -1 -13 15666.3 989.334  17
  -2   1 -14 4527.95 549.523  11
  -2  -1 -14 5191.47 1071.86   3
  -2  -1 -14 4771.91 511.328   5
  -2   1 -14 4667.60 535.047   5
  -2  -1 -14 4358.58 530.911  17
   2  -1  14 4155.71 467.554   9
  -2  -1 -15 9836.70 815.448  17
  -2   1 -15 9806.17 812.798  11
   2  -1  15 9276.10 689.394   9
  -2   1 -15 9003.75 741.715   5
  -2  -1 -15 7532.59 1298.79   3
  -2  -1 -15 8764.88 715.941   5
  -2   1 -16 4351.19 541.422  11
  -2  -1 -16 3692.19 468.416   5
  -2   1 -16 4668.43 542.650   5
   2  -1  16 4208.50 482.429   9
  -2  -1 -16 4349.48 540.224  17
  -2  -1 -17 254.357 172.971  17
  -2   1 -17 40.1038 137.368   5
   2  -1  17-2.05074 126.201   9
  -2   1 -17 314.116 130.455  11
  -2   1 -18 37.7642 152.494  11
  -2  -1 -18-115.022 154.781  17
   2  -1  18-12.9932 86.9024   9
  -2   1 -19 997.149 302.441  11
   2  -1  19 633.858 171.867   9
  -2  -1 -19 771.599 227.791  17
  -2   1 -20 1505.15 312.896  11
  -2  -1 -20 1491.50 293.645  17
   2  -1  20 1205.83 226.134   9
   2  -1  21 18.4091 55.9209   9
  -2  -1 -21-95.5260 81.2380  17
  -2   1 -22 76.3559 91.1093  17
  -2  -1 -22 55.1979 59.1047  17
   2   1  22 24.1094 70.0033  15
  -2   1 -23 5772.04 373.041  17
   2   1  23 4782.59 333.347  15
  -2  -2  23 923.058 149.240   9
  -2   2  23 689.905 145.249  15
  -2   2  22 2237.35 282.097  15
  -2  -2  22 1979.79 247.871   9
  -2   2  21 252.346 153.331  15
  -2  -2  21 118.325 84.5799   9
  -2   2  20 3461.61 413.526  15
  -2  -2  20 3208.03 365.786   9
  -2  -2  19 247.319 129.770   9
  -2   2  19 267.696 166.784  15
  -2  -2  18 3729.77 424.054   9
  -2   2  18 3096.39 431.780  15
  -2  -2  17 134.068 114.437   9
  -2   2  17 325.982 143.587  15
  -2  -2  16 16600.4 918.558   9
  -2   2  16 15830.9 985.209  15
  -2   2  15 35534.7 1544.55   9
  -2   2  15 38162.6 1516.82  15
  -2  -2  15 37885.7 1379.34   9
  -2   2  14 22749.0 1231.62   9
  -2  -2  14 25126.7 1120.20   9
   2  -2 -14 21417.0 2223.15   1
   2   2 -14 25217.3 2297.56   2
  -2   2  14 24573.3 1205.22  15
   2   2 -13 717.173 400.222   2
  -2  -2  13 881.049 188.426   9
  -2   2  13 871.252 240.888   9
  -2   2  13 1073.08 258.717  15
   2  -2 -13 462.102 191.440   1
  -2   2  12 37256.2 1511.18   9
   2   2 -12 42765.7 2826.27   2
   2  -2 -12 42769.3 2919.86   1
  -2  -2  12 38433.9 1338.64   9
  -2   2  12 34711.8 1376.48  15
   2  -2 -11 937.900 333.943   1
  -2   2  11 611.181 167.227   9
   2   2 -11 872.093 398.660   2
   2   2 -10 6177.36 1018.08   2
   2  -2 -10 6006.30 969.962   1
   2  -2  -9 5186.99 872.442   1
   2   2  -9 4886.67 892.560   2
   2  -2  -8 67260.2 2906.07   1
   2   2  -8 57505.4 2882.13   2
   2   2  -7 7771.67 1012.56   2
   2  -2  -7 8786.48 988.347   1
   2  -2  -6 131.823 189.681   1
   2   2  -6 7.67495 205.810   2
   2   2  -5 5889.22 794.122   2
   2  -2  -5 5432.41 744.037   1
  -2  -2   4 98972.4 2562.77   1
   2  -2  -4 102472. 3058.31   1
   2  -2  -3 62368.0 2304.41   1
   2   2  -3 69190.0 2399.80   2
  -2  -2   3 64369.5 1914.83   1
  -2   2   3 69352.7 2646.68   4
   2  -2  -2 205.930 168.577   1
  -2   2   2-132.226 146.235   4
   2   2  -2 109.464 137.672   2
  -2  -2   2 41.5581 59.2931   1
  -2   2   1 282.912 226.180   4
   2   2  -1 176.167 145.338   2
  -2  -2   1 87.9910 80.0826   1
   2  -2  -1-84.9879 159.708   1
  -2   2   1 30.6899 216.159   2
  -2   2   0 5144.43 710.884   4
   2  -2   0 5206.73 712.524   1
  -2  -2   0 4019.90 382.927   1
   2   2   0 4522.04 509.040   2
  -2   2   0 5182.74 717.866   2
   2  -2   1 19038.6 1355.24   1
   2   2   1 14725.5 834.726   2
  -2   2  -1 18830.0 1306.39   4
  -2   2  -1 17484.5 1329.90   2
   2  -2   2 8229.50 891.688   1
  -2   2  -2 8118.04 877.792   4
  -2   2  -2 8592.15 951.680   2
  -2   2  -3 110070. 3391.88   2
  -2   2  -3 105724. 3221.99   4
   2  -2   3 110858. 3315.82   1
   2  -2   4 10985.5 1055.70   1
  -2   2  -4 10642.9 1094.27   2
  -2   2  -4 9791.93 990.765   4
   2  -2   5 2933.55 599.455   1
  -2   2  -5 3483.70 657.153   2
  -2   2  -6 44958.2 2429.80   2
   2  -2   6 45071.7 2315.39   1
   2  -2   7 64415.8 2919.78   1
  -2   2  -7 58700.2 2912.35   2
   2  -2   8 2971.11 648.782   1
  -2   2  -8 3027.83 725.381   2
   2  -2   9-2.18921 329.981   1
  -2   2  -9 211.626 217.905   2
  -2   2 -10 28067.9 1257.56  11
   2  -2  10 26852.5 2257.53   1
  -2   2 -10 23820.7 2103.21   2
  -2  -2 -10 22538.4 1149.95  17
   2  -2  10 26972.8 1082.20   9
  -2   2 -10 31388.9 1457.36  14
  -2   2 -11 8334.48 715.557  11
   2  -2  11 6382.26 1187.52   1
   2  -2  11 8324.19 627.375   9
  -2   2 -11 8040.71 675.760   5
  -2   2 -11 8532.95 1315.06   2
  -2  -2 -11 7069.54 678.547  17
  -2   2 -12 1281.44 282.265   5
  -2  -2 -12 1013.54 293.259  17
   2  -2  12 306.067 262.819   1
  -2   2 -12 617.331 326.191   2
   2  -2  12 559.844 174.744   9
  -2   2 -12 626.628 196.722  11
  -2   2 -13 1283.84 277.097   5
   2  -2  13 1261.41 273.228   9
  -2   2 -13 1461.08 340.456  11
  -2  -2 -13 1338.71 335.147  17
  -2   2 -13 896.492 516.127   2
   2  -2  13 624.883 302.817   1
  -2  -2 -14 31803.5 1501.89  17
  -2   2 -14 30216.1 1426.59  11
   2  -2  14 29670.5 1255.00   9
  -2   2 -14 32113.5 1401.27   5
  -2  -2 -15 2232.36 405.483  17
  -2   2 -15 2225.00 371.661   5
  -2   2 -15 2219.94 402.322  11
   2  -2  15 1948.75 315.373   9
   2  -2  16 16191.8 899.611   9
  -2   2 -16 18076.2 1089.45  11
  -2   2 -16 16914.4 992.234   5
  -2  -2 -16 17091.8 1050.76  17
  -2   2 -17 7.85578 181.658  11
   2  -2  17-60.2282 101.954   9
  -2  -2 -17 187.671 148.022  17
   2  -2  18 12212.4 715.461   9
  -2  -2 -18 12406.3 796.072  17
  -2   2 -18 13504.2 867.426  11
   2   2  18 13503.3 783.672  15
   2   2  19-44.5836 86.2721  15
  -2   2 -19 103.753 109.335  11
  -2  -2 -19 13.0793 97.2128  17
   2  -2  19 120.712 81.3942   9
   2  -2  20 34.8623 47.0837   9
  -2  -2 -20-90.2724 59.7263  17
  -2   2 -20 25.1471 110.018  11
   2   2  20-64.9697 82.9778  15
   2  -2  21 6.31170 42.7526   9
  -2   2 -21-88.7377 68.2386  17
   2   2  21-174.787 94.6596  15
  -2   3  21 1082.81 162.424  15
  -2  -3  21 1555.92 183.784   9
  -2  -3  20 5513.89 384.736   9
  -2   3  20 5763.76 431.270  15
  -2  -3  19 1437.72 206.402  16
  -2  -3  19 1667.82 243.131   9
  -2   3  19 1714.62 263.051  15
  -2  -3  18 9057.29 589.478   9
  -2   3  18 9248.92 647.388  15
  -2   3  17 53.5993 144.716  15
  -2  -3  17-29.3603 88.4569   9
  -2  -3  16 281.349 142.337   9
  -2   3  16 472.250 194.027  15
  -2   3  15 315.984 157.848  15
  -2  -3  15 255.961 130.551   9
  -2  -3  14 218.629 153.453   9
  -2   3  14 361.029 195.761  15
  -2  -3  13 11861.4 772.376   9
  -2   3  13 8949.75 762.379  15
  -2   3  12 14264.5 955.311  15
  -2  -3  12 13792.4 840.618   9
   2  -3 -11 493.847 340.768   1
  -2  -3  11 1102.95 248.061   9
   2   3 -11 852.843 482.812   2
  -2   3  11 1528.03 300.580  15
  -2   3  10 3955.50 478.335  15
  -2  -3  10 3473.26 416.859   9
   2   3 -10 3186.49 856.595   2
   2  -3 -10 2878.28 807.931   1
  -2  -3   9 6719.66 559.612   9
   2   3  -9 8533.92 1360.24   2
  -2   3   9 7251.93 616.848  15
   2  -3  -9 8197.49 1299.45   1
   2   3  -8 127.999 241.231   2
   2  -3  -8-197.702 120.714  13
  -2  -3   8 203.583 124.011   9
  -2   3   8-184.059 126.299  15
  -2  -3   7 4992.53 456.987   9
  -2   3   7 7349.54 1190.47   4
   2  -3  -7 5567.84 556.155  13
   2   3  -7 6515.36 1100.27   2
   2  -3  -7 5381.23 994.320   1
   2   3  -6 16119.3 1660.14   2
  -2   3   6 13824.0 1556.89   4
   2  -3  -6 16854.9 1698.79   1
  -2   3   5 8111.28 1161.56   4
   2   3  -5 9273.37 1194.19   2
   2  -3  -5 7676.78 1117.18   1
   2  -3  -4 3959.82 780.787   1
  -2   3   4 3783.55 792.332   4
   2   3  -4 3344.33 663.348   2
   2  -3  -3 757.571 367.335   1
  -2   3   3 785.734 401.129   4
   2   3  -3 277.834 187.913   2
   2  -3  -2 1313.32 390.321   1
  -2   3   2 750.642 201.217   4
   2  -3  -1 93.5475 242.488   1
  -2   3   1 34.1812 202.198   4
   2  -3   0 425.985 295.955   1
  -2   3   0 230.743 119.868   4
   2  -3   1 10399.1 1262.46   1
  -2   3  -1 11402.9 1371.82   2
  -2   3  -1 11218.5 1254.21   4
   2  -3   2 24040.7 1973.12   1
  -2   3  -2 23275.5 1985.94   2
  -2   3  -3 2020.95 591.960   2
   2  -3   3 1572.92 487.527   1
  -2   3  -3 2334.78 322.075  11
  -2   3  -4 7841.64 586.216  11
  -2   3  -4 8850.48 1280.42   2
   2  -3   4 8070.92 1177.35   1
  -2   3  -4 8042.67 637.521   7
   2  -3   5 36917.8 2558.11   1
  -2   3  -5 33863.6 1261.08  11
   2  -3   5 32968.9 1131.18   9
  -2   3  -5 34835.2 2564.45   2
  -2   3  -5 32712.5 1296.93   7
   2  -3   6-59.8113 115.394  13
  -2   3  -6 136.811 354.055   2
  -2   3  -6 435.104 167.102   7
   2  -3   6 319.222 122.285   9
  -2   3  -6 288.518 130.480  11
   2  -3   6 58.1142 464.444   1
  -2   3  -7 1975.48 347.203   7
  -2   3  -7 1247.79 440.839   2
   2  -3   7 1962.17 303.343   9
   2  -3   7 1683.49 585.506   1
  -2   3  -7 2086.50 323.575  11
  -2   3  -8 96.2319 148.545  11
  -2   3  -8-12.8425 124.665   7
   2  -3   8 118.241 110.783   9
  -2   3  -8-69.5689 157.776   2
  -2   3  -9 907.876 221.063  11
   2  -3   9 1143.79 510.198   1
   2  -3   9 980.663 225.907   9
  -2   3  -9 1734.62 631.479   2
  -2   3 -10 139.961 147.793  11
   2  -3  10-28.5144 146.173   9
  -2   3 -11 72.9662 124.400  11
   2  -3  11 155.509 128.782   9
  -2   3 -12 2941.78 451.415  11
   2  -3  12 2442.89 376.152   9
  -2   3 -13 188.905 150.672  11
   2  -3  13 236.392 134.217   9
   2  -3  14 30.4625 123.647   9
  -2   3 -14 64.1267 129.394  11
  -2   3 -15 22.2442 124.441  11
   2  -3  15-130.635 122.629   9
  -2   3 -16 2342.03 349.346  11
   2  -3  16 2031.66 298.686   9
  -2   3 -17 4335.78 455.352  11
   2  -3  17 4296.34 396.137   9
  -2   3 -18 761.002 181.800  11
   2  -3  18 587.083 132.374   9
  -2   3 -19 40.5340 59.9292  11
   2  -3  19-53.0075 65.6788   9
  -2   4  18 64.2790 51.2750  18
  -2  -4  18 260.159 82.1967  10
  -2  -4  17 115.630 58.6143   9
  -2  -4  17 23.5781 67.0576  10
  -2   4  17 130.294 86.2685  18
  -2  -4  16 2828.12 324.567  10
  -2   4  16 2257.25 289.931  18
  -2  -4  16 2014.84 233.173   9
  -2  -4  15 2584.04 289.707   9
  -2  -4  15 2439.67 327.734  10
  -2   4  15 3096.23 374.318  18
  -2  -4  14 4350.47 465.944  10
  -2   4  14 4240.76 464.632  18
  -2  -4  14 4194.10 394.853   9
  -2  -4  13 4185.67 414.439   9
  -2   4  13 3398.52 423.221  18
  -2   4  12 3630.94 461.499  18
  -2  -4  12 4115.06 425.134   9
  -2  -4  11 54.7655 93.5126   9
  -2   4  11 278.419 150.316  18
  -2  -4  10 13692.6 823.560   9
  -2   4  10 15536.2 958.022  18
  -2   4   9 175.104 104.684  18
   2  -4  -9 48.3304 104.247  13
  -2  -4   9-101.569 136.447   9
   2  -4  -8 9620.32 819.464  13
  -2  -4   8 7556.89 620.796   9
  -2   4   8 10174.7 768.412  18
  -2  -4   7 6637.32 623.835  10
  -2   4   7 7079.15 638.062  18
   2  -4  -7 6877.16 710.526  13
  -2  -4   6 3634.30 455.301  10
   2  -4  -6 3081.41 496.101  13
  -2   4   6 3472.75 442.054  18
  -2   4   5 9350.64 723.354  18
  -2  -4   5 10022.4 754.576  10
   2  -4  -5 10158.4 877.142  13
  -2  -4   4 1038.00 259.693  10
   2  -4  -4 1275.96 345.675  13
  -2   4   4 843.154 241.558  18
  -2   4   3 610.595 212.415  18
  -2  -4   3 390.958 163.600  10
   2  -4  -3 520.106 235.541  13
   2  -4  -2 634.007 312.120  13
  -2   4   2 442.508 154.661  18
  -2  -4   2 291.160 128.183  10
  -2   4   1 16201.1 947.410  11
   2  -4  -1 12939.2 1010.77  13
  -2  -4   1 14136.3 851.115  10
   2  -4   0-59.4257 152.895  13
  -2   4   0 49.3035 110.366  11
   2  -4   1 457.415 217.273  13
  -2   4  -1 139.532 100.206  11
   2  -4   2 241.454 155.119  13
  -2   4  -2 360.276 166.416  11
  -2   4  -3 19877.3 1049.31  11
  -2   4  -3 19758.3 1102.19   7
   2  -4   3 18660.2 933.498   9
  -2   4  -4 2664.53 406.999  11
   2  -4   4 2951.35 382.630   9
  -2   4  -4 2572.33 398.628   7
   2  -4   4 3170.31 519.716  13
  -2   4  -5 4333.52 517.241   7
   2  -4   5 4157.15 448.624   9
  -2   4  -5 5311.32 562.519  11
   2  -4   5 4617.85 615.165  13
  -2   4  -6 3522.45 459.143   7
  -2   4  -6 4092.14 502.265  11
   2  -4   6 3551.51 409.775   9
   2  -4   6 3980.73 529.956  13
  -2   4  -7 7095.65 665.299   7
  -2   4  -7 7671.13 677.838  11
   2  -4   7 6946.09 675.282  13
   2  -4   7 7680.05 602.830   9
   2  -4   8 3317.34 407.389   9
  -2   4  -8 3490.96 457.710  11
  -2   4  -9 4694.36 541.602  11
   2  -4   9 4828.87 483.782   9
  -2   4 -10 2658.44 405.886  11
   2  -4  10 2154.37 330.193   9
  -2   4 -11 6170.04 595.332  11
   2  -4  11 6348.43 538.592   9
  -2   4 -12 220.144 142.780  11
   2  -4  12 138.220 128.549   9
  -2   4 -13 10.4194 157.530  11
   2  -4  13 107.888 108.498   9
  -2   4 -14 4346.94 420.051  11
   2  -4  14 4545.77 389.648   9
  -2   4 -15 1415.29 220.473  11
   2  -4  15 1472.19 205.094   9
   2  -4  16-37.5653 55.9093   9
  -2   4 -16-58.4499 62.3376  11
  -2   5  12 230.368 84.0548  11
  -2  -5  12 69.3196 49.6829  10
  -2  -5  11-3.27106 78.6750  10
  -2   5  11 75.1926 89.7460  11
  -2   5  10 2810.23 312.705  11
  -2  -5  10 2292.54 270.663  10
  -2   5   9 206.385 90.3420  11
  -2  -5   9 297.710 113.701  10
  -2   5   8 3282.17 367.137  11
  -2  -5   8 2798.89 321.857  10
  -2   5   7 198.840 102.182  11
  -2  -5   7 178.773 124.570  10
  -2   5   6-38.5262 111.331  11
  -2  -5   6-127.885 101.577  10
  -2   5   5 2573.56 344.418  11
  -2  -5   5 2317.63 298.813  10
   2  -5  -4-28.9720 173.342  13
  -2   5   4 33.2533 101.143  11
   2  -5  -4 120.554 99.1991   9
  -2   5   3 174.827 95.0214   7
  -2   5   3 197.117 112.116  11
   2  -5  -3 421.917 129.738   9
   2  -5  -2 2947.72 326.403   9
  -2   5   2 3503.52 392.089  11
  -2   5   2 3168.51 369.388   7
   2  -5  -2 3249.89 506.583  13
  -2   5   1 296.852 154.789  11
  -2   5   1 72.4238 80.2182   7
   2  -5  -1-47.9710 185.795  13
   2  -5  -1 222.364 93.6876   9
  -2   5   0 5194.08 484.782  11
   2  -5   0 5057.60 423.697   9
  -2   5   0 5180.73 471.206   7
   2  -5   0 5069.53 611.799  13
   2  -5   1 1230.18 309.009  13
  -2   5  -1 1029.61 213.819   7
  -2   5  -1 1712.87 292.291  11
   2  -5   1 1607.18 247.913   9
  -2   5  -2 218.764 92.8549  11
  -2   5  -2 240.319 111.013   7
   2  -5   2 298.611 121.260   9
   2  -5   3 3800.98 369.814   9
  -2   5  -3 3878.15 417.985  11
  -2   5  -4 472.641 139.448  11
   2  -5   4 684.845 160.306   9
  -2   5  -5 1879.50 295.320  11
   2  -5   5 1751.14 244.734   9
   2  -5   6 7016.86 483.518   9
  -2   5  -6 7869.01 580.028  11
   2  -5   7 1862.23 241.843   9
  -2   5  -7 1603.96 257.384  11
   2  -5   8 7847.54 478.588   9
  -2   5  -8 8248.51 548.466  11
  -2   5  -9 471.538 130.627  11
   2  -5   9 263.917 81.6561   9
  -2   5 -10 276.977 92.8376  11
   2  -5  10 390.458 102.717   9
   2  -5  11 163.628 61.2550   9
  -3   0  24 117.010 79.1220   9
  -3   0  23 100.227 45.6075  15
  -3   0  23 98.1871 104.158   9
  -3   0  22 250.192 101.571  15
  -3   0  22 239.540 146.750   9
  -3   0  21-93.4289 150.877   9
  -3   0  21 191.881 131.118  15
  -3   0  20 4546.67 513.535   9
  -3   0  20 3615.37 440.313  15
  -3   0  19 25.4504 127.298  15
  -3   0  19-127.305 137.797   9
  -3   0  18 1255.07 267.333   9
  -3   0  18 1474.03 308.828  15
  -3   0  17 204.977 153.021  15
  -3   0  17 55.3367 89.3339   9
  -3   0  16 6940.31 603.062   9
  -3   0  16 6816.12 625.837  15
  -3   0  15-124.690 153.671   9
  -3   0  15 33.2518 101.256  15
   3   0 -14 23871.6 2068.31   2
  -3   0  14 21707.6 1015.44   9
   3   0 -13 184.388 310.091   2
   3   0 -12 6580.59 1008.74   2
   3   0 -11 284.531 224.356   1
   3   0 -10 61585.7 2756.22   1
   3   0  -9-60.1914 222.947   1
   3   0  -8 108084. 3257.02   1
   3   0  -7-39.5325 237.365   1
   3   0  -6 611390. 6674.34   1
   3   0  -5 228.141 152.294   1
   3   0  -4 86657.0 2126.16   1
   3   0  -3-76.4070 96.1375   1
  -3   0   3-172.709 142.041   4
   3   0  -2 90931.6 1834.22   1
  -3   0   2 90237.6 2226.97   4
  -3   0   1 159.031 121.657   3
   3   0  -1 45.0061 69.2732   1
  -3   0   1-48.1183 120.450   4
   3   0   0 297688. 3160.29   1
  -3   0   0 299018. 3756.15   3
   3   0   1 118.529 104.751   1
  -3   0  -1-103.930 159.347   3
  -3   0  -1 3.23101 110.610   4
  -3   0  -2 558.181 184.608   3
   3   0   2 495.297 140.528   1
  -3   0  -2 530.587 210.285   4
  -3   0  -3 100.913 152.763   3
   3   0   3 160.394 137.415   1
  -3   0  -4 28117.6 1580.35   3
  -3   0  -5 111.544 186.659   3
  -3   0  -6 173.457 110.729   2
  -3   0  -6-182.117 154.237   3
  -3   0  -7-107.764 201.168   3
  -3   0  -7-553.137 185.160   2
  -3   0  -8 32296.3 2094.05   3
  -3   0  -9 145.710 169.119   3
  -3   0 -10 293.184 205.555   3
  -3   0 -11 308.346 201.362   3
  -3   0 -12 57819.4 1897.55  11
  -3   0 -12 54806.3 1729.37   5
  -3   0 -12 58719.2 3448.35   3
  -3   0 -13 63.4175 301.278   3
  -3   0 -13-204.749 200.228  11
  -3   0 -13-0.74106 105.030   5
  -3   0 -14 32421.9 1511.79  11
  -3   0 -14 30020.6 1324.27   5
  -3   0 -14 29001.7 2606.94   3
  -3   0 -15 188.284 134.621  11
  -3   0 -15-130.152 137.777   5
  -3   0 -16 22416.8 1265.49  11
  -3   0 -16 22011.7 1132.56   5
  -3   0 -16 23088.9 1261.08  17
  -3   0 -17 85.5285 186.241  11
  -3   0 -17 38.7035 140.463   5
  -3   0 -17 5.96068 144.310  17
  -3   0 -18 137.698 138.674  17
  -3   0 -18 61.7199 122.029   5
  -3   0 -19 39.2510 137.357  17
  -3   0 -20 2823.91 374.612  17
  -3   0 -21 87.1164 98.1369  17
  -3   0 -22 14439.5 672.092  17
  -3   1  24 134.182 51.8767  15
  -3  -1  24 128.556 70.0293   9
  -3   1  23 2055.53 256.603  15
  -3  -1  23 2399.66 295.069   9
  -3   1  22 2529.50 342.071   9
  -3  -1  22 2502.19 327.599   9
  -3   1  22 2349.88 308.611  15
  -3  -1  21 7398.02 581.988   9
  -3   1  21 7714.90 605.717  15
  -3   1  21 7896.22 635.445   9
  -3   1  20 16.1393 139.510   9
  -3  -1  20 72.5048 107.954   9
  -3   1  20 9.61308 157.750  15
  -3  -1  19 17220.7 943.018   9
  -3   1  19 17352.9 1019.63   9
  -3   1  19 17119.3 985.803  15
  -3  -1  18 302.033 125.460   9
  -3   1  18 349.222 175.221   9
  -3   1  18 534.978 183.079  15
  -3   1  17 955.450 281.666   9
  -3  -1  17 1019.40 249.197   9
  -3   1  17 1032.07 245.270  15
   3   1 -16-367.816 312.104   2
  -3  -1  16-69.5945 91.5575   9
  -3   1  16-120.539 137.174   9
  -3   1  16 125.944 126.124  15
   3  -1 -15 44701.6 2895.32   2
   3  -1 -15 51838.9 3324.57   1
   3   1 -15 53646.5 3130.18   2
  -3  -1  15 51423.0 1592.61   9
  -3   1  15 51979.8 1730.34  15
  -3   1  15 53820.5 1790.68   9
  -3  -1  14 21919.0 1015.81   9
   3  -1 -14 22954.9 2156.87   1
   3   1 -14 22133.0 1964.33   2
  -3   1  14 24123.6 1152.69  15
  -3   1  14 23693.4 1151.32   9
   3  -1 -13 46605.0 2955.63   1
  -3   1  13 45669.5 1539.89  15
  -3   1  13 46646.0 1587.18   9
   3  -1 -12 30635.3 2293.64   1
   3   1 -12 31965.4 2200.29   2
   3  -1 -11-68.6041 312.493   1
   3   1 -11 184.966 239.338   2
   3   1 -10 12362.9 1319.54   2
   3  -1 -10 10933.0 1248.17   1
   3   1  -9 59061.8 2790.99   2
   3  -1  -9 48685.6 2451.20   1
   3  -1  -8 38171.9 2033.10   1
   3   1  -8 41634.3 2248.24   2
   3   1  -7 85672.6 3085.37   2
   3  -1  -7 70224.2 2612.55   1
   3   1  -6 109862. 3417.77   2
   3  -1  -6 89755.1 2782.61   1
   3   1  -5 40727.0 1976.82   2
   3  -1  -5 38457.5 1705.19   1
   3   1  -4 9035.06 909.969   2
  -3  -1   4 7560.30 416.537   4
   3  -1  -4 9614.33 820.761   1
   3   1  -3 89041.9 2659.27   2
   3  -1  -3 97928.1 2462.86   1
  -3   1   3 105623. 2896.38   4
   3  -1  -2 101493. 2522.08   1
   3   1  -2 101860. 2610.13   2
  -3   1   2 98448.7 2782.21   4
   3   1  -1 185.660 135.162   2
   3  -1  -1 265.428 150.375   1
  -3   1   1 345.321 274.853   4
   3   1   0 22337.0 987.690   2
   3  -1   0 24253.9 1278.88   1
  -3   1   0 23186.6 1355.43   4
   3  -1   1 73518.1 2221.94   1
  -3   1  -1 72514.6 2410.84   4
   3  -1   2 6988.02 701.385   1
  -3   1  -2 6428.17 754.063   4
  -3   1  -2 8015.28 823.145   2
  -3  -1  -2 6810.62 740.801   3
   3  -1   3 395494. 5481.20   1
  -3   1  -3 393923. 5849.90   2
  -3   1  -3 401646. 6135.62   4
  -3  -1  -3 404583. 5810.02   3
  -3   1  -4 22139.1 1473.63   4
   3  -1   4 22123.9 1355.87   1
  -3  -1  -4 22390.1 1452.53   3
  -3   1  -4 21856.8 1401.07   2
  -3   1  -5 37689.3 1930.54   2
  -3  -1  -5 38291.5 2020.12   3
   3  -1   5 35207.6 1804.39   1
  -3   1  -6 31614.5 1865.28   2
  -3  -1  -6 34371.8 2021.08   3
  -3   1  -7 110131. 3603.07   2
  -3  -1  -7 112707. 3894.84   3
  -3   1  -8 31.7959 129.730   2
  -3  -1  -8-141.900 299.518   3
  -3  -1  -9 53090.3 3032.76   3
  -3   1  -9 45798.0 2505.65   2
  -3  -1 -10-52.0243 316.137   3
  -3   1 -10-250.136 209.335   2
  -3   1 -11 23727.3 1215.38  11
  -3   1 -11 24019.4 1139.53   5
  -3   1 -11 21591.0 1148.28  14
  -3  -1 -11 20885.8 1103.10  17
  -3  -1 -12 3587.01 884.151   3
  -3  -1 -12 3806.08 450.135   5
  -3   1 -12 3712.34 467.710   5
  -3   1 -12 4659.16 566.606  14
   3  -1  12 3648.11 424.442   9
  -3  -1 -12 3509.53 463.933  17
  -3   1 -12 4630.74 558.647  11
  -3   1 -13 78538.8 2171.23   5
  -3  -1 -13 81087.4 2296.01  17
  -3   1 -13 83179.0 2397.60  11
   3  -1  13 75501.2 2004.75   9
  -3  -1 -13 74473.2 2047.71   5
  -3  -1 -13 84314.4 4451.39   3
  -3   1 -14 11132.9 1645.06   3
  -3   1 -14 11529.2 896.684  11
   3  -1  14 10935.8 765.979   9
  -3  -1 -14 10982.2 800.067   5
  -3  -1 -14 11772.3 889.320  17
  -3   1 -14 11784.2 855.232   5
  -3  -1 -14 10721.8 1577.78   3
  -3   1 -15 1545.14 320.145   5
  -3  -1 -15 1872.39 369.139  17
  -3   1 -15 1995.79 388.356  11
  -3  -1 -15 1181.74 274.199   5
   3  -1  15 1884.94 327.220   9
   3  -1  16-33.0557 105.024   9
  -3   1 -16-46.4909 161.746  11
  -3  -1 -16 118.051 93.1389   5
  -3   1 -16 25.7787 120.412   5
  -3  -1 -16-52.8778 198.319  17
  -3   1 -17 16568.2 1060.82  11
  -3   1 -17 15108.8 918.474   5
  -3  -1 -17 15789.0 1012.87  17
  -3   1 -18 266.113 157.235   5
  -3   1 -18 386.820 167.417  11
  -3  -1 -18 515.281 194.513  17
  -3   1 -19-276.672 189.423  11
  -3  -1 -19-86.2700 126.924  17
  -3   1 -19-5.42784 92.1826  17
  -3  -1 -20 142.523 145.195  17
  -3   1 -20 25.0861 102.360  17
  -3  -1 -21 176.301 113.594  17
  -3   1 -21 91.0696 88.6842  17
  -3  -1 -22 520.286 117.378  17
  -3   1 -22 463.496 104.118  17
   3   1  22 504.906 116.137  15
  -3   2  23 211.050 90.9393  15
  -3  -2  23 261.374 88.4263  16
  -3  -2  23 301.430 89.7950   9
  -3  -2  22 127.349 77.4088   9
  -3   2  22 111.272 68.5931  15
  -3  -2  21-56.9369 96.9073   9
  -3   2  21-82.1255 116.162  15
  -3  -2  20 254.140 100.998   9
  -3   2  20 580.172 182.589  15
  -3   2  19 3568.52 436.643  15
  -3  -2  19 3620.18 401.040   9
  -3  -2  18 229.666 114.901   9
  -3   2  18 265.879 141.549  15
  -3   2  17 646.313 196.693  15
  -3  -2  17 637.623 191.973   9
  -3  -2  16 3678.17 446.627   9
  -3   2  16 3438.63 489.645  15
  -3  -2  15 9259.56 674.353   9
  -3   2  15 9816.24 788.882  15
   3  -2 -14 17856.2 2049.86   1
   3   2 -14 21122.0 2110.60   2
  -3  -2  14 21780.4 1033.64   9
  -3   2  14 19855.7 1098.21  15
   3  -2 -13 6763.39 1255.55   1
   3   2 -13 10738.7 1474.50   2
  -3  -2  13 9352.16 665.189   9
  -3   2  13 7889.08 686.020  15
   3   2 -12 7262.44 1167.44   2
   3  -2 -12 7686.29 1240.34   1
  -3  -2  12 6668.59 552.324   9
  -3   2  12 8109.63 689.047  15
   3   2 -11 13132.3 1562.74   2
  -3   2  11 12326.2 803.949  15
   3  -2 -11 11977.4 1486.15   1
  -3  -2  11 10402.5 674.164   9
   3   2 -10 36853.7 2515.10   2
   3  -2 -10 35279.8 2400.83   1
   3   2  -9 24111.4 1973.37   2
   3  -2  -9 27801.8 2021.32   1
   3   2  -8 5610.42 903.470   2
   3  -2  -8 7743.47 1005.14   1
   3   2  -7 12193.9 1287.68   2
   3  -2  -7 12948.7 1252.60   1
   3  -2  -6 44614.1 2220.83   1
   3   2  -6 42391.5 2299.18   2
   3  -2  -5 409.742 272.317   1
   3   2  -5-104.093 170.160   2
  -3   2   5-104.083 185.938   4
   3   2  -4 292252. 5328.79   2
  -3   2   4 281564. 5923.46   4
   3   2  -3 21846.1 1366.72   2
   3  -2  -3 19436.4 1363.85   1
   3   2  -2 16429.8 1099.03   2
   3  -2  -2 15262.7 1234.59   1
  -3   2   2 16626.4 1424.13   4
  -3   2   1 47523.8 2371.16   4
   3  -2  -1 48782.2 2232.84   1
   3   2  -1 44950.9 1700.72   2
   3  -2   0 39921.0 2056.67   1
  -3   2   0 40874.9 2161.48   4
   3  -2   1 2064.67 491.979   1
  -3   2  -1 2397.48 506.533   4
  -3   2  -1 1930.90 501.092   2
   3  -2   2 15417.9 1321.76   1
  -3   2  -2 16112.3 1378.58   4
  -3   2  -2 13832.5 1286.48   2
  -3   2  -3 1655.67 464.348   4
   3  -2   3 2168.74 469.368   1
  -3   2  -3 1678.64 541.539   2
   3  -2   4 80055.3 3111.87   1
  -3   2  -4 83012.7 3381.27   2
  -3   2  -4 76765.8 3127.46   4
   3  -2   5 14869.4 1386.37   1
  -3   2  -5 16489.3 1565.56   2
  -3   2  -6 2341.99 586.386   2
   3  -2   6 3001.81 647.761   1
   3  -2   7 24473.2 1928.36   1
  -3   2  -7 24030.3 2019.58   2
  -3   2  -8 334.125 137.597  11
   3  -2   8 504.027 240.759   1
  -3   2  -8 132.851 188.448   2
  -3   2  -8 164.352 88.8256   7
   3  -2   9 6971.49 545.893   9
   3  -2   9 7157.03 1182.96   1
  -3   2  -9 7732.54 675.614  11
  -3   2  -9 7524.07 715.647  14
  -3   2  -9 6562.01 1153.43   2
  -3  -2  -9 7155.00 649.610  17
  -3  -2 -10 248.912 90.2293  17
  -3   2 -10 366.035 109.561  11
   3  -2  10 163.897 140.997   1
  -3   2 -10 440.173 124.719   5
  -3   2 -10 330.548 144.501  14
   3  -2  10 572.921 182.105   9
  -3  -2 -11 1663.80 359.295  17
  -3   2 -11 1510.04 577.537   2
  -3   2 -11 1375.78 324.715  11
   3  -2  11 1611.36 628.580   1
  -3   2 -11 2050.10 368.508   5
   3  -2  11 1268.68 252.249   9
  -3   2 -11 1910.79 388.699  14
  -3   2 -12 1444.43 330.837  11
   3  -2  12 1425.88 288.569   9
  -3  -2 -12 1076.77 232.360  17
  -3   2 -12 1395.28 299.186   5
  -3   2 -12 1146.90 505.612   2
  -3  -2 -13 6370.99 673.937  17
  -3   2 -13 7910.00 752.395  11
  -3   2 -13 7780.83 703.637   5
   3  -2  13 7030.73 613.497   9
  -3  -2 -14 169.050 142.730  17
  -3   2 -14 425.268 191.398  11
  -3   2 -14 358.110 172.944   5
   3  -2  14 456.356 180.562   9
  -3   2 -15-2.54159 181.472  11
  -3   2 -15 164.347 98.0903   5
  -3  -2 -15 192.183 130.473  17
   3  -2  15 310.458 100.099   9
  -3   2 -16 2170.67 373.317  11
  -3   2 -16 2243.36 367.155   5
  -3  -2 -16 1622.47 332.971  17
   3  -2  16 2227.31 312.777   9
  -3   2 -17 4712.76 540.095  11
  -3  -2 -17 4795.45 513.588  17
   3  -2  17 4861.35 447.810   9
  -3   2 -18 1366.54 271.745  11
   3  -2  18 1408.46 222.639   9
  -3  -2 -18 1206.65 246.603  17
  -3   2 -18 1220.90 240.568  17
   3   2  18 1474.97 249.918  15
  -3   2 -19 1334.97 246.676  11
   3  -2  19 1037.05 170.098   9
  -3  -2 -19 993.281 211.258  17
  -3   2 -19 1048.58 185.576  17
   3   2  19 1202.84 215.849  15
  -3   2 -20 1405.48 227.901  11
  -3  -2 -20 973.597 163.738  17
   3   2  20 1346.66 205.517  15
  -3   3  21 182.772 73.9657  15
  -3   3  21 386.016 99.2102  18
  -3   3  20 446.290 128.179  15
  -3  -3  20 331.971 100.695   9
  -3  -3  20 377.815 96.9969  16
  -3  -3  19 1985.80 246.309   9
  -3  -3  19 1853.47 234.706  10
  -3  -3  19 1652.24 217.181  16
  -3   3  19 1834.95 273.111  15
  -3  -3  18 10.6585 98.7807  16
  -3  -3  18 18.7648 65.3709   9
  -3  -3  18 216.174 130.495  10
  -3   3  18 244.012 119.751  15
  -3  -3  17 534.760 180.401  10
  -3  -3  17 50.5339 114.564  16
  -3  -3  17 407.549 143.158   9
  -3   3  17 181.248 127.343  15
  -3  -3  16 5788.32 499.471   9
  -3  -3  16 5363.41 489.591  16
  -3   3  16 6270.56 610.570  15
  -3  -3  15 158.047 130.106   9
  -3   3  15 491.888 194.879  15
  -3  -3  14 9691.33 679.100   9
  -3   3  14 8480.45 745.318  15
  -3  -3  13 6430.34 563.181   9
  -3   3  13 6343.55 649.152  15
  -3  -3  12 15363.2 873.582   9
  -3   3  12 15929.3 1012.29  15
  -3  -3  11 502.287 173.880   9
  -3   3  11 681.642 230.489  15
  -3   3  11 896.108 487.534   4
   3  -3 -10 1784.63 638.338   1
  -3  -3  10 1229.46 219.222   9
  -3   3  10 1620.78 308.372  15
  -3   3  10 2568.78 805.487   4
   3   3  -9 1893.73 702.189   2
  -3   3   9 2338.50 351.043  15
   3  -3  -9 1743.79 509.818   1
  -3   3   9 2599.52 783.685   4
  -3   3   8 8530.36 1391.54   4
   3  -3  -8 8177.83 1257.09   1
   3   3  -8 7863.11 1256.13   2
  -3   3   8 7701.52 640.197  15
  -3   3   7 1456.60 550.350   4
   3  -3  -7 1582.90 546.929   1
  -3   3   7 1311.90 259.933  15
   3   3  -7 1429.79 516.073   2
   3   3  -6 13823.8 1528.13   2
   3  -3  -6 15735.2 1685.04   1
  -3   3   6 15305.6 866.786  18
  -3   3   6 15426.9 1754.16   4
  -3   3   6 11711.7 757.368  15
   3   3  -5 26996.3 2048.38   2
   3  -3  -5 29761.9 2261.85   1
  -3   3   5 29866.4 2397.76   4
  -3   3   5 30984.8 1203.65  18
   3  -3  -4 32237.5 2339.73   1
  -3  -3   4 31635.2 1258.00  10
  -3   3   4 29619.1 1177.54  18
  -3  -3   4 28285.6 1050.68   8
  -3   3   4 28560.4 2323.00   4
   3  -3  -3 25.9073 294.114   1
  -3   3   3 16.9065 97.9195  18
  -3   3   3 420.943 145.719   4
  -3  -3   3 240.748 123.425  10
  -3  -3   3-54.4868 266.890   8
  -3  -3   2 2042.80 315.083   8
  -3  -3   2 1944.89 313.388  10
   3  -3  -2 2052.04 605.296   1
  -3   3   2 2087.62 596.191   4
  -3   3   2 2052.16 297.508  18
   3  -3  -1 5679.34 954.404   1
  -3  -3   1 5164.77 498.995  10
  -3   3   1 6348.02 1060.88   4
  -3  -3   1 4427.47 407.343   8
  -3   3   1 5285.78 491.874  18
   3  -3   0 10653.3 1332.71   1
  -3   3   0 9441.46 1285.02   4
  -3   3   0 8292.08 609.785  18
  -3  -3   0 7512.63 531.187   8
  -3  -3  -1 494.079 135.505   8
  -3   3  -1 399.535 135.771   4
  -3   3  -1 744.285 189.135  11
   3  -3   1 209.919 246.873   1
  -3  -3  -2 268.544 121.768   8
  -3   3  -2 348.882 207.935   4
  -3   3  -2 483.630 163.073  11
  -3  -3  -2 403.884 148.891  17
  -3  -3  -2 433.537 164.368  10
   3  -3   2 146.764 280.668   1
  -3   3  -3 16795.4 880.488  11
   3  -3   3 16034.3 1686.19   1
  -3  -3  -3 12685.4 824.573  17
  -3   3  -3 13482.4 1610.86   2
  -3   3  -3 16102.0 1676.71   4
  -3  -3  -3 11873.9 672.446   8
  -3  -3  -4 9552.90 723.548  17
  -3   3  -4 12638.7 778.361  11
   3  -3   4 12670.5 1518.58   1
  -3   3  -4 13255.9 852.453   7
  -3   3  -4 10548.1 1435.07   2
   3  -3   5 9157.62 617.413   9
  -3   3  -5 10139.3 756.753   7
  -3  -3  -5 8368.78 688.272  17
  -3   3  -5 9280.39 690.439  11
   3  -3   5 8932.12 1343.14   1
  -3   3  -5 8438.89 1301.28   2
  -3   3  -5 8682.88 778.255  14
  -3   3  -6 8305.67 703.062   7
  -3   3  -6 7977.03 657.475  11
   3  -3   6 7986.94 1268.07   1
  -3  -3  -6 7329.95 656.019  17
  -3   3  -6 8193.11 1342.61   2
   3  -3   6 8068.41 586.261   9
  -3   3  -6 7071.68 713.343  14
  -3   3  -7 1686.00 332.602   7
  -3   3  -7 1844.70 318.152  11
  -3  -3  -7 1219.63 269.775  17
   3  -3   7 1049.35 409.588   1
  -3   3  -7 2394.61 764.061   2
   3  -3   7 1418.83 264.672   9
  -3   3  -7 1784.00 365.002  14
  -3  -3  -8 10632.0 817.661  17
  -3   3  -8 11904.1 831.986  11
  -3   3  -8 12443.6 997.185  14
   3  -3   8 10573.0 1538.72   1
  -3   3  -8 8314.73 1420.97   2
   3  -3   8 11004.3 713.364   9
  -3   3  -8 11360.4 851.590   7
  -3   3  -9 11178.4 839.851  11
  -3  -3  -9 10346.4 812.202  17
   3  -3   9 11133.0 726.727   9
  -3   3  -9 12438.7 1004.13  14
  -3   3 -10-148.250 182.764  11
  -3  -3 -10 37.3921 83.3709  17
   3  -3  10-24.6875 81.4582   9
   3  -3  11 7055.19 603.117   9
  -3   3 -11 6739.96 667.570  11
  -3  -3 -11 5973.67 642.626  17
  -3   3 -12 78.9107 150.990  11
  -3  -3 -12-74.2858 111.362  17
   3  -3  12-88.4713 135.114   9
  -3   3 -13 3101.09 448.765  11
  -3  -3 -13 2732.28 416.402  17
   3  -3  13 2827.23 383.894   9
  -3   3 -14 24.3940 204.386  11
   3  -3  14-82.2410 137.815   9
  -3  -3 -14-29.6819 112.909  17
   3  -3  15 1823.61 270.416   9
  -3   3 -15 1656.49 310.316  11
  -3  -3 -15 1741.81 295.722  17
  -3   3 -16 460.568 149.882  11
   3  -3  16 455.652 135.018   9
  -3   3 -17 8.09826 77.4574  11
   3  -3  17 121.750 66.0651   9
   3  -3  18 334.218 87.4463   9
  -3   3 -18 620.453 149.000  11
  -3   3 -19 816.500 134.398  11
  -3   4  18 37.6212 40.0817  18
  -3  -4  17 4271.94 339.830  10
  -3   4  17 4171.65 337.419  18
  -3  -4  16 365.579 136.694  10
  -3   4  16 129.978 83.4295  18
  -3   4  15 396.425 169.013  18
  -3  -4  15 485.208 175.372  10
  -3   4  14 818.963 199.493  18
  -3  -4  14 835.259 199.244  10
  -3   4  13 286.295 138.031  18
  -3  -4  13-44.0011 122.345  10
  -3  -4  12 222.782 194.068  10
  -3   4  12 5.10380 186.062  18
  -3  -4  11 3660.34 441.055  10
  -3   4  11 4398.68 523.113  18
  -3  -4  10 6248.95 590.731  10
  -3   4  10 7031.04 653.719  18
   3  -4 -10 5498.26 601.157  13
  -3  -4   9 6331.63 603.087  10
  -3   4   9 5951.20 604.022  18
   3  -4  -9 6441.99 644.964  13
  -3  -4   8 10064.8 758.024  10
  -3   4   8 9620.96 757.449  18
   3  -4  -8 10275.8 844.148  13
   3  -4  -7 1112.91 298.027  13
  -3   4   7 890.877 214.009  18
  -3  -4   7 924.371 219.073  10
   3  -4  -6 5129.54 636.143  13
  -3  -4   6 3791.53 464.261  10
  -3   4   6 4295.65 504.977  18
  -3   4   5 1122.36 285.732  18
   3  -4  -5 1881.77 419.475  13
  -3  -4   5 987.314 251.911  10
  -3  -4   4 22758.4 1124.76  10
  -3   4   4 24017.9 1156.19  18
   3  -4  -4 25167.8 1407.28  13
  -3  -4   3 5301.45 539.884  10
  -3   4   3 6257.78 597.076  18
   3  -4  -3 6229.13 728.093  13
  -3   4   2 15722.8 920.966  11
  -3  -4   2 15483.2 923.301  10
   3  -4  -2 14403.4 1070.21  13
  -3   4   1 27978.3 1221.45  11
  -3  -4   1 26369.8 1187.45  10
   3  -4  -1 24885.1 1396.09  13
   3  -4   0 13693.9 1040.40  13
  -3   4   0 13748.3 855.394  11
  -3  -4   0 12150.9 802.765  10
   3  -4   1 1452.14 341.268  13
  -3   4  -1 1580.02 319.489  11
  -3  -4  -1 1914.62 423.377   8
   3  -4   2 212.367 182.344  13
  -3   4  -2 555.965 230.676   7
  -3   4  -2 98.7755 110.363  11
   3  -4   3 10423.7 684.356   9
  -3   4  -3 10942.4 831.070   7
  -3   4  -3 9904.77 748.747  11
   3  -4   3 10850.2 896.637  13
  -3   4  -4 3586.91 489.441   7
  -3   4  -4 2889.56 400.033  11
   3  -4   4 2993.32 377.747   9
   3  -4   4 3558.50 513.344  13
   3  -4   5-2.76071 136.151  13
  -3   4  -5 280.706 174.523   7
  -3   4  -5 207.731 200.744  11
   3  -4   5 136.856 130.459   9
   3  -4   6 817.250 241.491  13
  -3   4  -6 850.046 250.836   7
  -3   4  -6 936.323 252.242  11
   3  -4   6 1042.11 222.256   9
  -3   4  -7 1478.77 303.512   7
  -3   4  -7 1916.19 348.461  11
   3  -4   7 2078.72 311.744   9
  -3   4  -8 3273.65 446.736  11
   3  -4   8 3708.37 419.839   9
  -3   4  -9 398.041 166.567  11
   3  -4   9 492.305 180.521   9
  -3   4 -10 13.7046 162.541  11
   3  -4  10-124.852 137.844   9
  -3   4 -11-98.4614 131.666  11
   3  -4  11 43.9458 106.458   9
  -3   4 -12 626.651 194.662  11
   3  -4  12 650.639 157.193   9
  -3   4 -13-50.4184 101.214  11
   3  -4  13 297.803 124.932   9
  -3   4 -14 631.867 147.692  11
   3  -4  14 483.350 123.298   9
  -3   4 -15 1043.54 174.982  11
   3  -4  15 976.684 147.191   9
  -3   5  12 144.646 72.5947  11
  -3   5  11 243.598 87.6500  11
  -3  -5  11 286.263 96.6330  10
  -3  -5  10 1135.23 184.607  10
  -3   5  10 1401.44 221.577  11
  -3   5   9 913.595 200.201  11
  -3  -5   9 531.578 137.840  10
  -3   5   8 417.625 142.846  11
  -3  -5   8 246.842 86.5610  10
  -3   5   7 27.4852 82.7903  11
  -3  -5   7-103.496 97.5407  10
  -3   5   6 3737.57 389.817  11
  -3  -5   6 3019.71 336.811  10
   3  -5  -6 3775.74 470.879  13
   3  -5  -5 1644.12 323.172  13
  -3   5   5 1170.86 229.573  11
  -3  -5   5 980.547 196.784  10
  -3   5   4 5425.86 482.976   7
  -3   5   4 5550.09 474.134  11
  -3  -5   4 4924.71 428.800  10
   3  -5  -4 4503.36 382.470   9
   3  -5  -3 38.0767 127.230  13
  -3   5   3 363.266 136.034   7
  -3   5   3 198.860 120.840  11
   3  -5  -3 191.330 111.882   9
  -3   5   2-64.3995 71.4624   7
  -3   5   2 91.0927 100.871  11
   3  -5  -2-101.247 187.908  13
   3  -5  -2 119.461 75.1554   9
   3  -5  -1 175.134 179.293  13
  -3   5   1-41.0932 95.3944   7
  -3   5   1 14.4551 91.3905  11
   3  -5  -1 11.0971 73.6776   9
   3  -5   0 127.464 153.665  13
  -3   5   0-75.7557 84.4426   7
  -3   5   0 14.4922 97.0155  11
   3  -5   0 54.1696 70.0248   9
  -3   5  -1 769.291 197.615   7
  -3   5  -1 547.059 130.351  11
   3  -5   1 627.262 252.926  13
   3  -5   1 472.693 134.897   9
  -3   5  -2 4589.79 428.414   7
  -3   5  -2 5023.26 465.079  11
   3  -5   2 4721.81 395.053   9
   3  -5   2 4544.28 504.078  13
  -3   5  -3 283.096 116.096   7
  -3   5  -3 8.04934 109.979  11
   3  -5   3-111.366 171.686  13
   3  -5   3 88.1077 77.0244   9
  -3   5  -4 2066.58 296.163  11
   3  -5   4 2136.84 264.421   9
  -3   5  -5 959.261 201.052  11
   3  -5   5 1031.38 186.628   9
  -3   5  -6-22.4271 101.419  11
   3  -5   6 49.6737 58.0554   9
  -3   5  -7 1071.74 215.145  11
   3  -5   7 892.044 163.564   9
  -3   5  -8 39.5546 65.7339  11
   3  -5   8 3.85435 42.3222   9
  -3   5  -9 480.046 118.131  11
   3  -5   9 593.023 112.152   9
  -4   0  24 10414.6 546.989   9
  -4   0  24 6055.57 350.359  16
  -4   0  23-171.450 115.785   9
  -4   0  22 308.277 137.501   9
  -4   0  21-75.7127 80.1621  15
  -4   0  21-55.9891 127.750   9
  -4   0  20 1049.78 235.520   9
  -4   0  20 857.477 194.072  15
  -4   0  19 130.152 152.836   9
  -4   0  19-163.855 116.411  15
  -4   0  18 9.64080 141.403   9
  -4   0  18-56.1535 141.870  15
  -4   0  17-45.7437 136.071  15
  -4   0  17-167.524 164.799   9
   4   0 -16 2569.95 755.317   2
  -4   0  16 3194.99 429.630  15
  -4   0  16 3214.74 443.300   9
  -4   0  15-7.69913 74.1439   9
  -4   0  15-57.1554 103.584  15
  -4   0  14 3029.83 395.543   9
  -4   0  14 2207.57 353.198  15
   4   0 -13 323.078 361.825   2
   4   0 -12 508.152 284.478   1
   4   0 -11 105.425 249.161   1
   4   0 -10 15195.2 1431.94   1
   4   0  -9 201.450 200.490   1
   4   0  -8-51.1958 210.910   1
   4   0  -7 1.28466 161.406   1
   4   0  -6 81502.4 2649.27   1
   4   0  -5-118.035 144.641   1
  -4   0   5 228.076 192.991   4
  -4   0   4 21111.0 1297.92   4
   4   0  -4 22136.1 1189.63   1
   4   0  -3 57.8663 98.7592   1
  -4   0   3 329.320 265.512   4
   4   0  -2 432451. 4661.27   1
  -4   0   2 425902. 5781.17   4
  -4   0   1 448.589 215.383   3
   4   0  -1 293.207 208.535   1
  -4   0   1-67.9478 336.515   4
   4   0   0 233454. 3246.97   1
  -4   0   0 241836. 3971.74   3
  -4   0   0 246656. 4507.78   4
  -4   0  -1 85.2440 196.805   3
   4   0   1-7.54607 70.7495   1
  -4   0  -1-217.661 168.334   4
   4   0   2 180947. 3050.85   1
  -4   0  -2 189874. 4164.50   4
  -4   0  -2 182237. 4040.61   3
  -4   0  -3 280.498 192.812   3
   4   0   3 119.090 151.583   1
   4   0   4 8360.83 705.823   1
  -4   0  -4 8448.01 962.179   3
  -4   0  -5-248.951 309.782   3
   4   0   5 126.355 153.011   1
  -4   0  -6 157603. 4629.52   3
   4   0   6 162143. 3439.85   1
  -4   0  -7-195.402 346.815   3
  -4   0  -8 8030.96 1120.71   3
  -4   0  -9 167.093 281.139   3
  -4   0 -10 82636.8 2075.81   5
  -4   0 -10 82835.2 2252.50  17
  -4   0 -11 429.655 388.517   3
  -4   0 -11 58.7085 108.796  14
  -4   0 -11-224.258 146.280  11
  -4   0 -11 164.367 174.225   5
  -4   0 -11 225.287 163.504  17
  -4   0 -12 21783.9 1193.66  11
  -4   0 -12 20099.6 1085.80   5
  -4   0 -12 21647.3 1213.25  17
  -4   0 -12 20815.9 2153.21   3
  -4   0 -13 15.5885 88.9682   5
  -4   0 -13 153.601 141.692   3
  -4   0 -13-21.2344 106.702  11
  -4   0 -13-77.3591 119.826  17
  -4   0 -14 21837.9 1244.48  11
  -4   0 -14 23171.3 1177.90   5
  -4   0 -14 22671.4 1228.93  17
  -4   0 -15 84.4758 119.024  11
  -4   0 -15 88.3063 119.569   5
  -4   0 -15-48.0183 109.174  17
  -4   0 -16 1653.39 320.848  11
  -4   0 -16 1808.75 361.653  17
  -4   0 -16 2002.51 322.557   5
  -4   0 -17 8.84190 131.393   5
  -4   0 -17-240.173 209.198  17
  -4   0 -18 821.293 249.238  17
  -4   0 -18 553.843 181.522   5
  -4   0 -19-88.0980 125.996  17
  -4   0 -20-14.0099 110.082  17
  -4   0 -21-39.7892 55.9452  17
  -4  -1  24 1036.34 157.439   9
  -4  -1  24 874.636 143.529  16
  -4  -1  23-32.7368 80.5712   9
  -4   1  23 103.503 58.5538  15
  -4  -1  22 79.9000 77.2534   9
  -4   1  22 237.260 111.433  15
  -4  -1  21 2701.31 345.980   9
  -4   1  21 2945.08 377.710   9
  -4   1  21 2506.58 341.957  15
  -4  -1  20 304.099 144.357   9
  -4   1  20 653.069 193.764  15
  -4   1  20 246.681 122.781   9
  -4   1  19 5855.13 591.255  15
  -4   1  19 5683.87 590.853   9
  -4  -1  19 5737.65 539.738   9
  -4  -1  18 18391.5 979.999   9
  -4   1  18 18369.3 1081.34   9
  -4   1  18 19434.6 1088.58  15
  -4  -1  17 1164.09 259.306   9
  -4   1  17 1173.52 296.989   9
  -4   1  17 934.475 245.502  15
   4  -1 -16 951.664 449.239   2
  -4  -1  16 2043.18 333.034   9
  -4   1  16 2264.26 376.263   9
  -4   1  16 2185.31 382.852  15
  -4  -1  15 101678. 2254.07   9
  -4   1  15 107587. 2629.23   9
   4  -1 -15 102760. 4875.78   1
   4   1 -15 111731. 4753.11   2
  -4   1  15 104959. 2589.73  15
  -4   1  14 280.060 169.217   9
   4  -1 -14-11.5577 531.736   1
  -4  -1  14 83.6103 83.9716   9
  -4   1  14-147.370 173.198  15
   4   1 -14 539.902 364.762   2
   4  -1 -13 973.628 473.664   1
  -4  -1  13 916.451 217.005   9
   4   1 -13 1036.74 495.307   2
  -4   1  13 675.605 211.155   9
  -4   1  13 825.639 240.711  15
   4   1 -12 2119.42 615.666   2
  -4   1  12 1625.57 307.733   9
   4  -1 -12 2026.14 580.341   1
   4   1 -11 52195.7 2967.82   2
   4  -1 -11 51970.2 3019.12   1
   4   1 -10 20260.5 1812.40   2
   4  -1 -10 18725.9 1722.29   1
   4   1  -9 10659.0 1260.81   2
   4  -1  -9 8525.12 1076.46   1
   4   1  -8 8802.73 1129.77   2
   4  -1  -8 8782.17 1062.58   1
   4   1  -7 163931. 4636.14   2
   4  -1  -7 166641. 4344.44   1
   4  -1  -6 71067.4 2695.67   1
   4  -1  -5 58929.5 2334.65   1
  -4   1   5 55639.4 2488.09   4
  -4   1   4 101658. 3322.68   4
   4  -1  -4 103892. 3003.29   1
   4  -1  -3 13352.4 1030.79   1
  -4   1   3 13555.0 1194.59   4
   4  -1  -2 72587.2 2367.98   1
  -4   1   2 77466.4 2851.07   4
  -4   1   1 1887.69 487.260   4
   4  -1  -1 1676.05 371.891   1
   4   1   0 94023.5 2356.43   2
   4  -1   0 95813.7 2800.84   1
  -4   1   0 94495.2 3149.76   4
   4  -1   1 4740.28 661.175   1
  -4   1  -1 4169.37 691.160   4
  -4   1  -2 14301.5 1279.02   4
   4  -1   2 12570.1 1058.59   1
  -4  -1  -3-19.9911 216.503   3
   4  -1   3 146.695 147.157   1
  -4   1  -3-218.474 270.035   4
  -4  -1  -4 287.484 248.719   3
   4  -1   4 479.542 276.638   1
  -4   1  -4 579.496 302.091   4
   4  -1   5 17203.6 1373.97   1
  -4   1  -5 17962.5 1511.66   2
  -4  -1  -5 19128.2 1603.37   3
  -4  -1  -6 1564.54 498.337   3
   4  -1   6 1589.82 472.708   1
  -4   1  -6 1824.78 494.510   2
   4  -1   7 49027.0 2516.38   1
  -4   1  -7 46932.0 2545.78   2
  -4  -1  -7 50350.7 2849.00   3
  -4  -1  -8 5513.40 953.533   3
   4  -1   8 5400.00 887.736   1
  -4   1  -8 5140.10 848.128   2
   4  -1   9 16763.8 1610.90   1
  -4   1  -9 16344.6 904.013   5
  -4  -1  -9 17025.3 991.300  17
  -4   1  -9 14722.7 921.052  14
  -4  -1  -9 19363.2 1953.56   3
  -4  -1 -10 1455.81 573.735   3
  -4   1 -10 1142.47 294.296  11
   4  -1  10 1477.02 494.067   1
  -4  -1 -10 864.724 217.365   5
  -4   1 -10 985.569 211.916   5
  -4  -1 -10 1500.48 322.890  17
  -4   1 -10 1469.58 319.107  14
   4  -1  11 20462.5 1943.08   1
  -4   1 -11 28037.2 2451.28   3
  -4   1 -11 28483.7 1383.82  11
  -4  -1 -11 23992.1 1178.31   5
  -4   1 -11 23934.2 1166.74   5
  -4  -1 -11 23067.3 1203.42  17
  -4   1 -11 23294.5 1238.47  14
  -4  -1 -11 27235.9 2495.80   3
  -4   1 -12 5274.83 1124.75   3
  -4   1 -12 6679.26 674.426  11
   4  -1  12 3213.85 776.394   1
  -4  -1 -12 5735.51 582.099   5
  -4   1 -12 5871.89 594.534   5
  -4  -1 -12 5046.16 583.184  17
  -4   1 -12 5261.94 613.459  14
  -4  -1 -12 6461.91 1234.15   3
  -4  -1 -13 729.212 184.638   5
  -4   1 -13 613.625 200.803  11
  -4   1 -13 517.802 210.168   5
  -4  -1 -13 464.001 166.943  17
  -4   1 -14 1898.89 396.887  11
  -4  -1 -14 1835.08 344.152   5
  -4  -1 -14 1816.67 352.148  17
  -4   1 -14 1966.86 349.991   5
  -4   1 -15 11021.4 861.380  11
  -4  -1 -15 9721.04 761.105   5
  -4   1 -15 10374.9 780.024   5
  -4  -1 -15 10038.3 821.508  17
  -4   1 -15 11131.8 873.333  17
  -4   1 -16 123.037 144.304  11
  -4  -1 -16-24.0775 87.2245   5
  -4  -1 -16 73.7576 129.791  17
  -4   1 -16-140.222 175.480  17
  -4   1 -16-21.2414 107.271   5
  -4  -1 -17-24.6360 181.786  17
  -4   1 -17 336.530 224.373  11
  -4  -1 -17 40.9007 130.184   5
  -4   1 -17-88.3588 165.290   5
  -4   1 -17-1.47215 177.893  17
  -4  -1 -18 1119.78 274.693  17
  -4   1 -18 1509.25 314.480  11
  -4   1 -18 1307.08 242.938   5
  -4   1 -18 1067.72 225.895  17
  -4  -1 -19 10213.2 681.549  17
  -4   1 -19 10510.0 661.322  17
  -4  -1 -20 98.8810 94.4087  17
  -4   1 -20-90.8837 103.626  17
  -4   1 -21 1914.62 204.891  17
  -4  -1 -21 2099.99 235.651  17
   4   1  21 2071.45 222.477  15
  -4  -2  23 367.473 96.7552  16
  -4   2  23 445.571 115.038  15
  -4  -2  22 947.797 160.591   9
  -4  -2  22 1003.88 178.883  16
  -4   2  22 879.361 174.494  15
  -4  -2  21 919.809 177.590   9
  -4  -2  21 1190.09 229.980  16
  -4   2  21 1070.37 215.934  15
  -4  -2  20 3452.96 365.188   9
  -4   2  20 4220.61 444.473  15
  -4  -2  19-80.0424 98.2045   9
  -4   2  19 114.652 116.605  15
  -4  -2  18-107.251 81.2612   9
  -4   2  18 5.10859 137.995  15
  -4  -2  17 1069.18 239.786   9
  -4   2  17 950.234 270.255  15
  -4  -2  16 8240.28 665.337  10
  -4   2  16 7600.56 708.624  15
  -4  -2  16 8026.37 626.288   9
  -4  -2  15 1302.63 256.274   9
  -4   2  15 1877.62 361.431  15
  -4  -2  14 7165.07 591.292   9
  -4   2  14 6103.31 619.020  15
   4  -2 -13 2585.41 636.657   1
  -4  -2  13 3279.78 392.679   9
   4   2 -13 4624.60 967.302   2
  -4   2  13 4071.41 513.070  15
   4  -2 -12 2569.75 703.782   1
  -4  -2  12 2296.14 325.418   9
   4   2 -12 4092.06 934.172   2
  -4   2  12 2777.22 421.110  15
   4  -2 -11 2280.63 689.439   1
   4   2 -11 2491.07 675.069   2
  -4   2  11 2429.42 374.863  15
   4   2 -10 13374.0 1543.60   2
  -4   2  10 13059.6 829.963  15
   4  -2 -10 13121.0 1516.77   1
   4   2  -9 7778.32 1169.56   2
  -4   2   9 8119.43 629.853  15
   4  -2  -9 8055.50 1120.99   1
   4  -2  -8 3997.05 746.173   1
   4   2  -8 3466.86 774.654   2
   4  -2  -7 4504.59 795.754   1
   4   2  -7 4617.04 910.867   2
  -4   2   7 4698.72 873.984   4
   4  -2  -6 36.6329 172.068   1
   4   2  -6 104.645 215.424   2
  -4   2   6 70.3893 185.782   4
   4   2  -5 207814. 5000.37   2
  -4   2   5 198108. 5496.04   4
   4  -2  -4 110.366 154.642   1
   4   2  -4-15.1216 126.259   2
  -4   2   4 167.685 228.067   4
   4  -2  -3 1907.22 505.783   1
   4   2  -3 1645.51 402.339   2
  -4   2   3 1730.97 488.885   4
   4  -2  -2 20287.3 1543.45   1
  -4   2   2 23153.7 1838.34   4
   4  -2  -1 619.207 330.314   1
  -4   2   1-27.7407 265.368   4
  -4   2   0 49.7161 233.501   4
   4  -2   0-253.267 193.377   1
  -4   2  -1 427.234 237.848   4
   4  -2   1 210.342 217.184   1
   4  -2   2 91043.0 3556.22   1
  -4   2  -2 91799.0 3711.12   4
   4  -2   3 21276.4 1749.69   1
  -4   2  -3 20289.5 1763.34   4
   4  -2   4 575.705 323.405   1
  -4   2  -4 328.244 189.274   4
   4  -2   5 1841.71 600.116   1
  -4   2  -5 1115.62 490.111   2
  -4   2  -6 13793.5 869.350   7
   4  -2   6 14475.6 1571.28   1
  -4   2  -6 13512.7 845.271  11
  -4  -2  -6 15230.4 920.115  17
  -4   2  -6 14699.7 928.175  14
  -4   2  -6 14965.1 1697.78   2
  -4   2  -7 803.525 241.609   7
  -4   2  -7 508.786 142.410  11
   4  -2   7 501.211 297.826   1
  -4   2  -7 195.788 104.424   5
   4  -2   7 415.920 123.657   9
  -4  -2  -7 632.833 193.853  17
  -4   2  -7 876.211 242.358  14
  -4   2  -7 495.992 236.129   2
  -4   2  -8 1493.42 291.653   5
  -4   2  -8 1833.77 345.521   7
  -4   2  -8 2027.73 350.341  11
   4  -2   8 1687.37 526.951   1
  -4  -2  -8 2259.25 380.620  17
   4  -2   8 1575.24 257.210   9
  -4   2  -8 2452.68 420.371  14
  -4   2  -8 1704.81 629.723   2
  -4   2  -9 245.766 215.714  11
  -4  -2  -9 67.5325 112.744  17
   4  -2   9 86.7487 58.3604   9
  -4   2  -9 69.7183 119.887  14
  -4   2  -9-111.371 120.061   5
   4  -2  10 9096.68 1437.94   1
  -4   2 -10 10321.7 867.658  11
  -4   2 -10 11361.2 915.845  14
  -4   2 -10 11947.4 873.213   5
  -4  -2 -10 10767.1 846.396  17
   4  -2  10 9622.73 693.359   9
  -4   2 -10 10055.6 1572.39   2
  -4   2 -11 1982.51 386.095  11
  -4   2 -11 2721.71 453.303   5
   4  -2  11 1849.90 314.316   9
  -4   2 -11 1993.63 389.101  14
  -4  -2 -11 1729.56 365.975  17
  -4   2 -12 1283.93 294.402   5
  -4   2 -12 1064.84 307.061  11
  -4  -2 -12 878.734 281.839  17
   4  -2  12 786.419 221.367   9
  -4   2 -12 1418.82 353.197  14
  -4   2 -13 13287.4 970.385  11
  -4   2 -13 12050.9 861.288   5
   4  -2  13 12532.2 792.154   9
  -4  -2 -13 11129.5 876.893  17
  -4   2 -14 654.366 273.192  11
  -4  -2 -14 702.028 211.741  17
  -4   2 -14 639.766 216.304   5
   4  -2  14 571.241 155.881   9
  -4   2 -15 137.838 150.299  11
  -4   2 -15-132.274 144.848   5
  -4  -2 -15 51.0183 128.523  17
   4  -2  15 182.112 67.7730   9
  -4   2 -16 444.138 241.663  11
  -4   2 -16 427.312 143.230   5
  -4  -2 -16 215.770 125.320  17
  -4   2 -16 555.440 164.882  17
  -4   2 -17 2881.09 396.162  11
  -4   2 -17 2747.50 335.254   5
  -4  -2 -17 2238.65 349.477  17
  -4   2 -17 2173.60 279.539  17
  -4   2 -18 728.699 213.316  11
  -4  -2 -18 545.009 163.839  17
   4   2  18 622.537 157.036  15
  -4   2 -19 865.382 181.966  11
  -4  -2 -19 791.634 167.957  17
   4   2  19 399.770 108.453  15
  -4   3  20 102.426 69.4050  15
  -4   3  20-71.2371 51.6331  18
  -4  -3  19 286.425 93.7844   9
  -4   3  19 262.830 108.835  18
  -4  -3  19 232.252 88.7505  16
  -4   3  19 109.029 74.0475  15
  -4   3  18 5249.12 492.232  15
  -4  -3  18 4652.06 405.435  10
  -4  -3  18 4288.73 386.082  16
  -4   3  18 5002.37 461.753  18
  -4  -3  18 4770.04 381.582   9
  -4  -3  17 2328.24 318.276  10
  -4  -3  17 2285.47 296.410  16
  -4   3  17 2352.72 355.761  15
  -4  -3  17 2621.66 303.145   9
  -4   3  16 30.8100 130.637  15
  -4  -3  16 30.4450 62.7626   9
  -4  -3  16 267.315 154.897  16
  -4  -3  16 36.1858 99.9631  10
  -4  -3  15 5352.82 470.993   9
  -4  -3  15 6257.83 600.170  10
  -4   3  15 5472.99 575.754  15
  -4  -3  14 456.797 199.916  10
  -4  -3  14 517.825 168.273  16
  -4   3  14 511.220 240.371  15
  -4  -3  13 2247.96 362.318  10
  -4  -3  13 2555.25 378.182  16
  -4   3  13 2030.46 376.242  15
  -4  -3  12 1358.48 309.943  10
  -4   3  12 1324.70 318.271  15
  -4  -3  12 1098.00 228.873  16
  -4  -3  11 1277.45 283.889  10
  -4   3  11 1165.35 273.323  15
  -4  -3  10 16363.5 1020.45  10
  -4   3  10 16753.0 1009.68  18
  -4   3  10 16710.7 1030.68  15
  -4  -3   9 360.168 142.613  10
  -4   3   9 805.933 243.127  18
   4   3  -9 1118.92 509.964   2
  -4   3   9 548.629 118.665  15
  -4   3   9 1242.07 609.749   4
  -4  -3   8 26674.2 1242.94  10
  -4   3   8 25318.6 1181.36  18
  -4   3   8 25387.3 1206.96  15
  -4   3   8 24238.0 2456.66   4
   4  -3  -8 27100.9 2384.37   1
  -4  -3   7 57545.6 1785.21  10
  -4   3   7 56016.3 1715.24  18
  -4   3   7 51809.9 1701.24  15
   4  -3  -7 55341.4 3326.50   1
  -4   3   7 54990.0 3603.06   4
  -4  -3   6 22719.2 1108.73  10
  -4   3   6 22371.6 1069.68  18
  -4   3   6 20117.5 1037.43  15
  -4   3   6 22646.9 2269.22   4
   4  -3  -6 21886.3 2047.06   1
  -4   3   5 1392.49 268.925  18
   4  -3  -5 1038.68 407.758   1
  -4   3   5 1062.22 232.629  15
  -4  -3   5 836.624 222.140  10
  -4   3   5 505.082 373.001   4
  -4  -3   5 1792.70 417.373   8
   4  -3  -4 492.441 299.344   1
  -4   3   4 82.8978 116.178  18
  -4   3   4 533.941 402.713   4
  -4  -3   4 236.341 119.280  10
  -4  -3   4 304.920 351.443   8
  -4   3   3 3006.05 428.042  12
   4  -3  -3 2803.59 740.880   1
  -4  -3   3 3913.63 457.690  10
  -4   3   3 3368.73 411.546  18
  -4   3   3 2128.38 582.171   4
  -4  -3   3 3800.35 449.254   8
  -4   3   2 26452.2 1239.18  12
  -4  -3   2 30285.9 1254.39  10
   4  -3  -2 26684.9 2143.06   1
  -4   3   2 26602.9 1133.09  18
  -4   3   2 27735.2 2353.60   4
  -4  -3   2 28179.8 1072.68   8
   4  -3  -1 3851.71 767.618   1
  -4   3   1 3213.85 438.053  12
  -4   3   1 3661.17 425.061  11
  -4  -3   1 4352.38 477.715  10
  -4   3   1 3530.94 408.734  18
  -4   3   1 3123.67 774.294   4
  -4  -3   1 4221.39 419.183   8
  -4   3   0 82530.0 1982.50  11
   4  -3   0 80847.5 3816.74   1
  -4  -3   0 84838.8 2112.39  10
  -4   3   0 87942.0 4238.36   4
  -4  -3   0 81996.9 1831.84   8
  -4  -3  -1 1326.09 235.150   8
  -4   3  -1 739.895 188.822  12
  -4   3  -1 1434.12 268.630  11
  -4  -3  -1 1430.65 278.607  10
  -4   3  -1 710.925 459.791   4
   4  -3   1 726.700 419.279   1
  -4  -3  -2 1251.26 240.624   8
  -4  -3  -2 1451.55 312.128  17
  -4   3  -2 1290.50 257.867  11
  -4  -3  -2 1106.10 254.018  10
  -4   3  -2 1337.48 516.142   4
   4  -3   2 1593.49 578.950   1
  -4   3  -2 1376.72 293.809  14
  -4  -3  -3 308.841 134.850  17
  -4   3  -3 239.028 152.654   7
  -4   3  -3 95.5790 75.9842  11
  -4  -3  -3-15.5183 100.390  10
  -4   3  -3 199.558 125.368  14
  -4   3  -4 10162.1 777.186   7
  -4  -3  -4 10269.7 811.286  17
  -4   3  -4 8730.09 688.663  11
   4  -3   4 10375.5 1433.92   1
  -4  -3  -4 8880.18 719.292  10
   4  -3   4 9314.91 628.587   9
  -4   3  -4 9524.40 813.661  14
  -4   3  -5 13.3956 123.296   7
  -4   3  -5 10.9696 110.751  11
   4  -3   5 506.849 327.252   1
   4  -3   5 205.352 133.630   9
  -4  -3  -5 52.1171 189.679  17
  -4   3  -5 162.751 187.047  14
  -4   3  -6 5836.92 609.849   7
  -4   3  -6 5882.84 591.562  11
   4  -3   6 4923.93 472.357   9
   4  -3   6 4070.09 934.373   1
  -4   3  -6 5431.30 646.619  14
  -4  -3  -6 5819.18 620.517  17
  -4   3  -7 3339.08 477.700   7
  -4   3  -7 3559.56 482.254  11
  -4  -3  -7 3071.75 448.965  17
   4  -3   7 3230.89 387.219   9
  -4   3  -7 3077.63 519.283  14
  -4   3  -8 12033.9 885.264   7
  -4   3  -8 11979.9 878.438  11
  -4  -3  -8 12262.7 912.522  17
   4  -3   8 11382.3 729.480   9
  -4   3  -8 12192.7 990.279  14
  -4  -3  -9 885.038 241.896  17
  -4   3  -9 1455.67 324.654  11
   4  -3   9 965.805 219.593   9
  -4   3  -9 943.913 256.963  14
  -4   3 -10 286.096 226.926  11
  -4  -3 -10 462.592 260.215  17
   4  -3  10 149.362 82.7967   9
   4  -3  11 6188.38 550.227   9
  -4   3 -11 6199.57 645.981  11
  -4  -3 -11 6651.06 662.012  17
  -4   3 -12 3081.27 437.204  11
  -4  -3 -12 2906.84 425.259  17
   4  -3  12 2539.60 345.054   9
  -4   3 -13 3981.86 485.251  11
   4  -3  13 3481.27 384.902   9
  -4  -3 -13 3466.32 453.621  17
  -4  -3 -14 78.3989 150.898  17
  -4   3 -14 409.636 170.642  11
   4  -3  14 586.890 171.439   9
  -4   3 -15 8193.12 606.287  11
  -4  -3 -15 7109.59 545.406  17
   4  -3  15 7274.05 473.244   9
  -4   3 -16 909.575 200.262  11
  -4  -3 -16 613.018 140.741  17
   4  -3  16 909.645 151.253   9
  -4   3 -17-11.0932 77.0483  11
  -4   3 -18 126.193 70.9326  11
  -4   4  17 581.182 120.753  18
  -4  -4  17 287.633 81.1818  10
  -4  -4  16 705.712 150.268  10
  -4   4  16 789.326 163.262  18
  -4   4  15 1319.45 215.569  12
  -4  -4  15 1953.01 265.496  10
  -4   4  15 2062.88 276.742  18
  -4  -4  14 1280.92 251.910  10
  -4   4  14 1450.75 250.390  18
  -4  -4  13 3298.65 390.385  10
  -4   4  13 2527.60 361.687  18
  -4   4  12-10.1479 154.840  18
  -4  -4  12 55.3213 155.889  10
  -4  -4  11 1534.91 287.078  10
  -4   4  11 2613.72 378.191  18
  -4  -4  10 4392.26 500.684  10
  -4   4  10 5868.20 576.297  18
   4  -4 -10 4419.29 511.829  13
   4  -4  -9 1800.30 321.690  13
  -4   4   9 1449.76 298.517  18
  -4  -4   9 1929.66 342.370  10
  -4  -4   8 14641.4 906.974  10
  -4   4   8 15520.0 950.208  18
   4  -4  -8 17104.6 1087.45  13
   4  -4  -7 2723.04 454.135  13
  -4  -4   7 2165.32 361.479  10
  -4   4   7 2491.21 393.770  18
   4  -4  -6 2725.40 462.251  13
  -4  -4   6 2717.54 389.838  10
  -4   4   6 2650.04 399.744  18
   4  -4  -5 13238.0 1020.00  13
  -4  -4   5 11627.2 805.776  10
  -4   4   5 11341.0 793.939  18
   4  -4  -4 4055.36 578.358  13
  -4   4   4 3405.99 425.181  11
  -4  -4   4 3384.65 433.666  10
   4  -4  -3 816.717 277.422  13
  -4   4   3 1111.84 268.437  11
  -4  -4   3 852.816 221.702  10
   4  -4  -2 40.1065 195.637  13
  -4   4   2 304.974 175.658  11
  -4  -4   2 357.125 190.968  10
   4  -4  -1 2515.77 469.652  13
  -4   4   1 3007.97 414.480  11
  -4  -4   1 2809.79 418.438  10
   4  -4   0 2318.36 445.619  13
  -4   4   0 2595.66 379.594  11
  -4  -4   0 2091.65 356.557  10
  -4  -4   0 1822.27 465.087   8
   4  -4   1 8675.01 789.059  13
  -4   4  -1 8901.03 750.587   7
  -4   4  -1 8593.95 666.842  11
  -4  -4  -1 8786.82 719.452  10
  -4  -4  -1 8009.99 692.066   8
   4  -4   2 47814.7 1856.24  13
   4  -4   2 46904.2 1454.36   9
  -4   4  -2 52401.3 1791.02   7
  -4   4  -2 47915.9 1609.57  11
  -4  -4  -2 40624.0 1546.17  10
  -4  -4  -2 44413.2 1394.58   8
  -4   4  -3 13064.8 889.703   7
   4  -4   3 12120.5 735.638   9
  -4   4  -3 12186.4 805.589  11
  -4  -4  -3 11987.2 771.335   8
   4  -4   3 13448.8 964.397  13
   4  -4   4 1379.95 319.978  13
  -4   4  -4 1123.43 280.453   7
  -4   4  -4 1211.14 291.671  11
   4  -4   4 1639.04 285.837   9
  -4  -4  -4 1277.30 384.198   8
  -4   4  -5 3264.99 450.833   7
  -4   4  -5 3325.24 431.265  11
   4  -4   5 3422.01 391.286   9
   4  -4   5 3518.56 469.906  13
   4  -4   6 1696.57 311.772  13
  -4   4  -6 2030.25 360.187   7
  -4   4  -6 2660.82 395.536  11
   4  -4   6 2065.16 305.203   9
  -4   4  -7 239.087 138.411  11
   4  -4   7 314.151 146.455   9
  -4   4  -8 2699.10 423.052  11
   4  -4   8 2902.31 355.239   9
  -4   4  -9 151.424 180.725  11
   4  -4   9 49.9783 117.059   9
  -4   4 -10 1853.30 305.307  11
   4  -4  10 2090.67 294.984   9
  -4   4 -11-44.6363 150.449  11
   4  -4  11 117.733 82.4195   9
  -4   4 -12 766.530 190.952  11
   4  -4  12 1029.82 185.924   9
  -4   4 -13 365.970 119.135  11
   4  -4  13 592.734 122.268   9
  -4   4 -14 1714.58 203.865  11
  -4   5  11 281.978 95.8339  11
  -4   5  10 1330.68 196.567  11
  -4  -5  10 1279.53 197.091  10
  -4   5   9 146.709 73.7227  11
  -4  -5   9 283.893 95.8528  10
  -4   5   8 711.102 163.325  11
  -4  -5   8 558.974 158.827  10
   4  -5  -7 809.613 191.396  13
  -4   5   7 849.736 165.196  11
  -4  -5   7 469.307 134.492  10
   4  -5  -6 968.191 224.057  13
  -4   5   6 850.201 196.674   7
  -4   5   6 854.946 189.791  11
  -4  -5   6 672.067 143.758  10
   4  -5  -5-98.1106 177.245  13
  -4   5   5-5.74929 91.7108   7
  -4   5   5 155.953 106.592  11
  -4  -5   5-34.2854 87.9521  10
   4  -5  -5-49.0829 61.3851   9
   4  -5  -4 2033.50 351.267  13
  -4   5   4 2056.47 288.551   7
  -4   5   4 1863.04 266.568  11
   4  -5  -4 1939.35 256.402   9
  -4  -5   4 1391.49 212.041  10
   4  -5  -3 967.318 257.983  13
  -4   5   3 853.124 197.424   7
  -4   5   3 707.157 171.429  11
  -4  -5   3 598.600 142.782  10
   4  -5  -3 660.053 148.216   9
   4  -5  -2 505.654 160.356  13
  -4   5   2 725.572 157.991   7
  -4   5   2 996.280 211.023  11
   4  -5  -2 645.130 140.756   9
   4  -5  -1 483.422 194.674  13
  -4   5   1 465.241 142.546   7
  -4   5   1 488.344 151.073  11
   4  -5  -1 495.794 133.890   9
  -4   5   0 1902.50 267.919   7
  -4   5   0 2501.95 314.579  11
   4  -5   0 2217.60 249.898   9
   4  -5   0 2486.62 384.575  13
   4  -5   1 40.3064 117.460  13
  -4   5  -1 44.2126 73.0820   7
  -4   5  -1-26.1717 77.4284  11
   4  -5   1 40.2721 66.9380   9
   4  -5   2 1398.10 245.216  13
  -4   5  -2 1609.68 255.249   7
  -4   5  -2 1692.57 247.310  11
   4  -5   2 1766.97 226.532   9
   4  -5   3 936.336 192.160  13
  -4   5  -3 986.407 194.912  11
   4  -5   3 957.279 162.533   9
  -4   5  -4 5.90405 72.0255  11
   4  -5   4-95.4971 84.4160   9
  -4   5  -5 884.940 161.172  11
   4  -5   5 960.550 160.039   9
  -4   5  -6 1273.09 201.720  11
   4  -5   6 1027.04 154.856   9
  -4   5  -7 288.663 106.702  11
   4  -5   7 291.065 90.9579   9
  -4   5  -8 888.353 145.196  11
  -5   0  23-79.5859 61.9412  16
  -5   0  22 9317.34 560.381  16
  -5   0  22 10657.9 650.426   9
  -5   0  21 20.9125 96.3467   9
  -5   0  20 2093.47 344.945   9
  -5   0  19 50.6636 125.999   9
  -5   0  19-11.8314 116.165  15
  -5   0  18 108443. 2498.21   9
  -5   0  18 108451. 2497.56  15
  -5   0  17 256.417 128.765   9
  -5   0  17 57.5933 97.6351  15
  -5   0  16 34832.6 1423.62   9
  -5   0  16 33252.6 1419.09  15
   5   0 -15-9.76670 358.792   2
  -5   0  15-128.745 95.6945   9
  -5   0  15-132.688 155.467  15
   5   0 -14 415.040 273.889   2
  -5   0  14 926.423 227.772   9
  -5   0  14 568.386 202.369  15
  -5   0  13 16.4803 75.8908   9
  -5   0  13-14.8776 72.0372  15
   5   0 -12 71348.5 3621.44   1
   5   0 -11-83.0211 183.315   1
   5   0 -10 25865.4 2013.19   1
   5   0  -9-695.007 328.134   1
   5   0  -8 162204. 4573.10   1
  -5   0   8 162121. 4569.84   4
   5   0  -7 90.5760 150.785   1
  -5   0   7 269.281 285.737   4
  -5   0   6 13226.7 1209.22   4
   5   0  -6 15666.1 1253.62   1
  -5   0   5-164.454 196.640   4
  -5   0   4 1725.76 476.774   4
   5   0  -4 2191.74 423.725   1
   5   0  -3 50.0875 133.164   1
  -5   0   3 137.233 165.947   4
   5   0  -2 3307.67 464.714   1
  -5   0   2 3119.27 577.710   4
  -5   0   1 119.681 159.968   4
  -5   0   0 76953.7 2570.99   3
  -5   0   0 80488.9 3009.69   4
  -5   0  -1-7.80494 200.599   3
  -5   0  -1 9.06536 205.588   4
  -5   0  -2 222319. 5015.52   3
  -5   0  -3 76.6407 137.542   3
  -5   0  -4 82543.6 3389.48   3
  -5   0  -5-344.092 244.370   3
  -5   0  -6 1844.29 527.748   3
  -5   0  -7-11.6219 222.405   3
  -5   0  -8 15624.5 896.118   5
  -5   0  -8 14243.2 884.249  16
  -5   0  -8 14126.7 931.263  17
  -5   0  -8 14857.1 1714.29   3
  -5   0  -9-37.1787 125.029   5
  -5   0  -9-42.9014 131.558  17
  -5   0  -9 59.7479 100.715  14
  -5   0 -10 117283. 2817.22  17
  -5   0 -10 110861. 2576.03   5
  -5   0 -11 119.891 162.609   3
  -5   0 -11-154.898 162.527  11
  -5   0 -11-214.332 246.917  17
  -5   0 -11-15.0990 122.472  14
  -5   0 -11-310.938 184.671   5
  -5   0 -12 7001.81 664.037  11
  -5   0 -12 6541.77 633.695   5
  -5   0 -12 7518.65 733.836  17
  -5   0 -13 105.519 125.911   5
  -5   0 -13-178.262 204.904  11
  -5   0 -13 63.8150 103.863  17
  -5   0 -14 10241.1 811.004  11
  -5   0 -14 10518.0 800.943   5
  -5   0 -14 9922.25 823.776  17
  -5   0 -15-64.6409 86.1889  11
  -5   0 -15 45.7217 140.698   5
  -5   0 -15-61.8899 150.192  17
  -5   0 -16 1796.12 331.015   5
  -5   0 -16 1389.34 320.285  17
  -5   0 -17 2.40000 116.990   5
  -5   0 -17 156.649 167.030  17
  -5   0 -18 8157.07 578.329   5
  -5   0 -18 7841.79 605.387  17
  -5   0 -19-149.383 111.790  17
  -5   0 -20 969.771 164.006  17
  -5  -1  23 306.331 96.4790   9
  -5  -1  23 194.521 90.9238  16
  -5   1  23 326.129 88.7850  15
  -5  -1  22 1.36504 80.1248  16
  -5  -1  22 47.1203 54.6886   9
  -5   1  22 129.036 86.2119  15
  -5  -1  21 936.732 193.233   9
  -5   1  21 871.158 182.997  15
  -5  -1  20 4521.90 447.281   9
  -5   1  20 4617.47 484.168  15
  -5   1  19 397.848 171.050   9
  -5  -1  19 323.307 155.049   9
  -5   1  19 211.759 138.229  15
  -5   1  18 640.290 186.863   9
  -5  -1  18 1102.58 252.304   9
  -5   1  18 902.075 232.609  15
  -5   1  17 1496.48 312.805   9
  -5  -1  17 1790.75 315.752   9
  -5   1  17 2011.17 379.956  15
  -5   1  16 876.415 260.130   9
  -5  -1  16 661.780 180.963   9
  -5   1  16 634.488 240.999  15
  -5   1  15 511.762 216.644   9
  -5  -1  15 503.211 170.046   9
  -5   1  15 363.490 148.470  15
  -5  -1  14 1865.38 305.328   9
   5  -1 -14 2170.20 663.435   1
  -5   1  14 1677.27 335.564   9
  -5   1  14 1992.27 337.927  15
   5  -1 -13 6268.21 1219.88   1
   5   1 -13 7989.01 1316.67   2
  -5   1  13 5570.57 594.867   9
  -5  -1  13 5142.66 498.515   9
  -5   1  13 7388.69 693.468  15
   5  -1 -12 1863.96 621.603   1
  -5   1  12 2065.61 356.142   9
   5   1 -12 1921.00 536.728   2
  -5   1  12 1861.52 318.769  15
   5  -1 -11 29185.2 2436.66   1
   5   1 -11 25275.5 2230.46   2
  -5   1  11 24383.1 1171.01  15
   5   1 -10 1628.67 557.430   2
   5  -1 -10 1549.35 566.071   1
   5   1  -9 98082.2 4078.47   2
   5  -1  -9 101094. 4120.54   1
   5   1  -8 2324.49 623.419   2
   5  -1  -8 2741.27 613.319   1
  -5   1   8 2818.78 705.078   4
   5   1  -7 2082.08 585.714   2
   5  -1  -7 2406.93 587.746   1
  -5   1   7 2329.69 588.130   4
  -5   1   6 368.034 228.106   4
   5  -1  -6 303.755 172.061   1
   5  -1  -5 50039.9 2398.81   1
  -5   1   5 46760.8 2542.55   4
   5  -1  -4 16900.2 1380.48   1
  -5   1   4 15420.0 1463.09   4
   5  -1  -3 131673. 3723.41   1
  -5   1   3 134289. 4262.70   4
   5  -1  -2 3939.69 630.984   1
  -5   1   2 4864.03 837.095   4
   5  -1  -1 57752.1 2396.64   1
  -5   1   1 59751.4 2824.10   4
   5  -1   0 65869.4 2611.04   1
  -5   1   0 67932.6 3037.54   4
  -5   1   0 64985.5 2414.44   3
  -5   1  -1 73548.8 2751.58   3
   5  -1   1 67331.9 2703.10   1
  -5   1  -1 77608.1 3321.28   4
  -5   1  -2 47428.8 2379.01   3
   5  -1   2 51087.5 2380.48   1
  -5   1  -2 53643.6 2856.76   4
  -5   1  -3 838.546 283.933   3
  -5   1  -3 1110.90 479.258   4
   5  -1   3 1419.43 428.475   1
  -5   1  -4 16968.7 1578.40   3
   5  -1   4 17531.3 1455.01   1
  -5  -1  -4 20559.4 1785.75   3
   5  -1   5 45883.7 2386.97   1
  -5  -1  -5 51261.2 2895.77   3
  -5   1  -6 13208.3 1494.22   3
   5  -1   6 13664.6 1336.77   1
  -5  -1  -6 16110.7 1709.70   3
  -5  -1  -7 960.317 435.511   3
  -5   1  -7 1479.11 536.469   3
   5  -1   7 913.593 343.894   1
  -5  -1  -7 993.744 251.743  17
  -5  -1  -7 934.812 201.781  16
  -5   1  -7 1481.29 303.423  14
  -5  -1  -8 2985.04 834.212   3
  -5  -1  -8 2855.37 395.283  16
  -5   1  -8 2412.72 656.624   3
  -5   1  -8 2132.43 351.561  11
  -5  -1  -8 2523.86 391.203   5
  -5   1  -8 2953.22 396.783   5
   5  -1   8 1642.03 517.531   1
  -5  -1  -8 3468.92 463.761  17
  -5   1  -8 2788.12 399.106  14
  -5  -1  -9 1385.26 428.270   3
  -5   1  -9 1477.86 562.065   3
  -5   1  -9 1810.58 345.185  11
  -5   1  -9 2374.23 372.755   5
   5  -1   9 2200.17 593.894   1
  -5  -1  -9 1336.78 304.665  17
  -5  -1  -9 1635.22 320.818  16
  -5  -1  -9 1251.61 282.656   5
  -5   1  -9 1776.02 361.686  14
  -5   1 -10 11578.9 863.014  11
  -5  -1 -10 10766.5 803.366   5
  -5   1 -10 9709.92 762.372   5
  -5  -1 -10 10128.9 829.298  17
  -5   1 -10 9206.72 773.935  17
  -5   1 -10 10772.6 853.160  14
  -5  -1 -10 11210.9 1657.28   3
  -5  -1 -11 1485.46 607.085   3
  -5  -1 -11 2011.12 376.051   5
  -5   1 -11 2114.32 724.462   3
  -5   1 -11 1540.76 317.175  11
  -5  -1 -11 1809.23 384.348  17
  -5   1 -11 2410.52 412.229  17
  -5   1 -11 1492.14 310.714   5
  -5   1 -11 1646.08 354.455  14
  -5   1 -12 1026.36 274.749  11
  -5  -1 -12 1136.25 265.333   5
  -5   1 -12 1641.71 331.534   5
  -5  -1 -12 1422.55 329.941  17
  -5   1 -12 1460.91 343.499  17
  -5   1 -12 993.846 257.399  14
  -5   1 -13 6080.79 650.777  11
  -5  -1 -13 5942.55 604.069   5
  -5   1 -13 6859.69 648.127   5
  -5  -1 -13 6502.34 681.491  17
  -5   1 -13 6997.17 692.210  17
  -5   1 -14 6933.42 671.702  11
  -5  -1 -14 6011.64 592.928   5
  -5   1 -14 7091.41 657.206   5
  -5  -1 -14 6572.41 662.221  17
  -5   1 -14 7226.13 668.532  17
  -5   1 -15-133.684 150.800  11
  -5  -1 -15 24.1531 148.422   5
  -5  -1 -15 272.776 165.393  17
  -5   1 -15 125.573 81.8374  17
  -5   1 -15-115.168 155.145   5
  -5   1 -16 42.8332 130.503  11
  -5  -1 -16-4.98247 77.5868   5
  -5   1 -16 107.733 116.266   5
  -5   1 -16 91.1847 105.728  17
  -5  -1 -16 109.759 148.714  17
  -5   1 -17 2202.92 344.074  11
  -5   1 -17 2271.84 316.902   5
  -5   1 -17 2440.71 341.438  17
  -5  -1 -17 2027.66 329.352  17
  -5   1 -18 256.284 109.693   5
  -5  -1 -18 380.933 155.958  17
  -5   1 -18 293.637 118.505  17
  -5  -1 -19 1810.76 254.692  17
  -5   1 -19 1041.90 163.101  17
  -5  -1 -20 1099.16 164.131  17
  -5   2  22 2240.83 251.303  15
  -5  -2  22 2729.18 276.315  16
  -5  -2  21 1143.39 174.197   9
  -5  -2  21 1627.38 238.297  16
  -5   2  21 1547.91 242.097  15
  -5  -2  20 587.909 143.369   9
  -5  -2  20 435.182 117.623  16
  -5   2  20 554.267 190.410  15
  -5   2  20 545.198 139.504  18
  -5   2  19-18.4344 129.120  15
  -5  -2  19 137.775 93.1988   9
  -5  -2  19-63.3394 95.9150  16
  -5  -2  18 4850.83 457.688   9
  -5  -2  18 4717.43 509.543  16
  -5   2  18 4965.60 524.060  15
  -5  -2  17 938.939 205.357   9
  -5  -2  17 575.358 214.476  16
  -5   2  17 917.819 250.187  15
  -5   2  16 11606.4 870.056  15
  -5  -2  16 10837.6 707.122   9
  -5  -2  15 1244.17 256.607  10
  -5   2  15 1520.68 323.031  15
  -5  -2  14 2038.13 349.321  10
  -5   2  14 1427.28 320.116  15
  -5  -2  13 1247.76 285.990  10
  -5   2  13 1150.90 316.727  15
  -5   2  12 9828.67 749.358   6
   5   2 -12 9361.61 1407.15   2
  -5  -2  12 9084.24 735.094  10
  -5   2  12 10840.7 1729.87   4
  -5   2  12 10832.1 823.762  15
   5  -2 -12 11117.5 1583.31   1
  -5  -2  12 9410.74 717.244  16
   5  -2 -11 831.769 444.624   1
  -5   2  11-32.9226 96.4101   6
  -5  -2  11 15.7472 82.8763  10
  -5  -2  11-5.48747 112.612  16
   5   2 -11-2.62135 200.273   2
  -5   2  11-32.8413 160.729  15
  -5   2  11-879.666 478.867   4
  -5   2  10 1323.37 276.472   6
  -5  -2  10 941.325 258.855  10
   5   2 -10 1425.02 506.808   2
  -5  -2  10 1171.99 240.970  16
  -5   2  10 1521.06 287.313  15
  -5   2  10 530.083 237.121   4
   5  -2 -10 1121.33 402.868   1
  -5   2   9 4329.23 461.653   6
   5   2  -9 5642.05 1024.21   2
  -5  -2   9 5487.86 552.323  10
  -5  -2   9 4762.91 490.622  16
  -5   2   9 6280.51 1169.61   4
  -5   2   9 5576.23 554.215  15
   5  -2  -9 5400.01 1017.19   1
  -5   2   8 14442.6 1731.15   4
  -5   2   8 10923.3 718.995   6
   5   2  -8 9949.52 1338.60   2
  -5  -2   8 13837.3 856.696  10
  -5   2   8 12441.9 766.970  18
  -5  -2   8 11918.2 752.504  16
  -5   2   8 13738.7 840.862  15
   5  -2  -8 14965.8 1594.09   1
   5   2  -7 2112.35 577.091   2
  -5  -2   7 3022.20 381.011  10
  -5   2   7 2672.86 343.362  18
   5  -2  -7 2719.27 615.781   1
  -5  -2   7 2505.46 331.571  16
  -5   2   7 2935.96 391.397  15
  -5   2   7 2743.75 748.148   4
  -5  -2   7 2846.20 420.921   8
   5  -2  -6 670.322 281.174   1
   5   2  -6-219.782 219.770   2
  -5   2   6 328.262 147.858  15
  -5   2   6 31.7239 133.545   4
   5  -2  -5 37818.0 2342.69   1
  -5   2   5 42283.3 2767.79   4
   5  -2  -4 26522.2 1956.29   1
  -5   2   4 28161.2 2239.95   4
   5  -2  -3 12909.0 1373.92   1
  -5   2   3 13429.8 1505.32   4
   5  -2  -2 8228.10 1083.64   1
  -5   2   2 8305.70 1171.72   4
   5  -2  -1 32009.7 2150.58   1
  -5   2   1 32517.4 2343.43   4
   5  -2   0 7554.22 1052.08   1
  -5   2   0 7947.21 1176.83   4
   5  -2   1 27111.9 2067.09   1
  -5   2  -1 25537.5 2141.42   4
   5  -2   2 12185.3 1404.11   1
  -5   2  -2 13562.9 1580.70   4
  -5  -2  -2 12316.3 833.394  17
  -5   2  -3 226.478 128.971  12
  -5   2  -3 346.576 146.337   7
  -5  -2  -3 430.061 152.269  10
   5  -2   3 272.182 280.915   1
  -5   2  -3 793.807 387.694   4
  -5  -2  -3 235.773 84.8040  17
  -5   2  -3 395.319 136.019  14
  -5   2  -4 41259.1 1528.92   7
  -5   2  -4 35091.8 1343.70  11
   5  -2   4 41809.3 2739.07   1
  -5  -2  -4 42984.3 1610.66  17
  -5   2  -4 40920.4 1547.29  14
  -5   2  -5 48.3107 114.533   7
  -5   2  -5-19.9109 138.649  11
  -5  -2  -5 181.296 181.781  17
  -5  -2  -5 284.553 156.512  16
  -5   2  -5-54.7687 137.369  14
  -5   2  -6 17524.0 1043.73   7
  -5   2  -6 18324.0 1047.69  11
   5  -2   6 15469.5 1726.85   1
  -5  -2  -6 18806.8 1093.34  17
  -5  -2  -6 14507.3 909.869  16
  -5   2  -6 17657.9 1074.29  14
  -5   2  -7 16838.7 1058.38   7
  -5   2  -7 15154.0 986.345  11
   5  -2   7 14548.8 1720.22   1
  -5   2  -7 15260.7 958.580   5
  -5  -2  -7 17483.0 1071.78  17
  -5  -2  -7 13579.6 902.496  16
  -5   2  -7 17427.1 1073.91  14
  -5   2  -8 22084.7 1217.71  11
   5  -2   8 19939.3 2081.31   1
  -5   2  -8 22394.8 1195.45   5
  -5  -2  -8 22941.3 1238.74  17
  -5  -2  -8 18731.6 1066.44  16
  -5   2  -8 22998.6 1275.59  14
  -5   2  -9 326.685 194.044  11
  -5  -2  -9 334.732 189.977  17
  -5   2  -9 539.729 209.144   5
  -5   2  -9 660.287 271.207  14
  -5   2 -10 15922.4 1085.72  11
  -5  -2 -10 13988.9 988.795  17
  -5   2 -10 15379.3 1001.42   5
  -5   2 -10 15700.3 1082.99  14
  -5   2 -11 1595.44 358.269  11
  -5   2 -11 1606.73 342.424   5
  -5  -2 -11 1136.12 302.860  17
  -5   2 -11 1172.86 306.007  14
  -5   2 -12 2361.30 401.514  11
  -5   2 -12 2770.92 418.542   5
  -5  -2 -12 2478.43 425.105  17
  -5   2 -12 2270.87 417.738  14
  -5   2 -13 212.624 144.535  11
  -5   2 -13 77.7649 116.426   5
  -5  -2 -13 27.3057 149.201  17
  -5   2 -14 8193.91 694.669  11
  -5   2 -14 8153.41 656.064   5
  -5  -2 -14 7825.67 669.372  17
  -5   2 -15 1871.69 304.120  11
  -5   2 -15 1628.81 275.693   5
  -5  -2 -15 1579.50 302.946  17
  -5   2 -16 725.139 189.424  11
  -5   2 -16 694.522 171.097   5
  -5  -2 -16 693.111 201.086  17
  -5   2 -17 366.898 118.661  11
  -5  -2 -17 373.765 130.173  17
  -5   2 -18 391.079 125.376  11
  -5  -2 -18 110.095 59.3277  17
  -5   3  20 27.6193 59.9794  15
  -5   3  19 752.564 144.413  18
  -5  -3  19 650.019 125.097  16
  -5   3  19 622.918 151.692  15
  -5  -3  18 1684.58 227.119  16
  -5   3  18 2051.58 265.468  18
  -5   3  18 1895.51 287.273  15
  -5  -3  17 1898.24 262.824  16
  -5  -3  17 1819.98 269.126  10
  -5   3  17 1772.20 271.243  18
  -5   3  17 1804.93 311.344  15
  -5  -3  16 1663.15 283.710  10
  -5   3  16 1103.43 221.897  18
  -5   3  16 1241.63 275.653  15
  -5  -3  16 996.066 209.417  16
  -5  -3  15 202.255 97.7073  16
  -5   3  15 419.874 205.645  18
  -5  -3  15 102.465 99.2313  10
  -5   3  15 177.161 154.899  15
  -5  -3  14 1671.25 306.263  10
  -5   3  14 1330.63 287.513  18
  -5  -3  14 863.070 216.671  16
  -5   3  14 1311.03 299.439  15
  -5  -3  13 3737.85 497.911  10
  -5   3  13 2940.84 415.295  18
  -5  -3  13 2723.98 366.584  16
  -5   3  13 3810.65 511.231  15
  -5  -3  12 5634.34 526.066  16
  -5  -3  12 6460.60 639.966  10
  -5   3  12 6777.66 659.761  18
  -5   3  12 6357.53 658.597  15
  -5  -3  11 82.2260 169.575  10
  -5   3  11 116.515 140.679  18
  -5  -3  11 194.014 134.666  16
  -5   3  11 64.2006 157.482  15
  -5  -3  10 12.2208 139.460  10
  -5   3  10-102.837 149.945  18
  -5  -3  10-76.5095 107.332  16
  -5   3  10 60.3027 112.635  15
  -5  -3   9 9430.03 671.813  16
  -5  -3   9 11001.7 838.721  10
  -5   3   9 11326.7 811.023  18
  -5   3   9 10207.5 800.729  15
  -5  -3   8 11843.5 855.251  10
  -5   3   8 10945.5 815.240  15
  -5   3   8 11672.1 816.610  18
  -5  -3   7 15366.5 951.003  10
  -5   3   7 15632.2 929.604  18
  -5   3   7 14421.6 925.068  15
  -5  -3   6 25871.9 1215.61  10
  -5   3   6 25894.3 1190.62  18
   5  -3  -6 24420.7 2226.72   1
  -5   3   6 25392.3 2514.99   4
   5  -3  -5 603.737 384.772   1
  -5  -3   5 662.577 216.194  10
  -5   3   5 434.571 203.576  18
  -5   3   5 513.184 346.510   4
  -5  -3   5 981.210 537.450   8
  -5   3   4 41932.7 1646.92  12
  -5  -3   4 39610.7 1502.75  10
  -5   3   4 38187.1 1417.91  18
   5  -3  -4 41685.3 2909.02   1
  -5   3   4 35452.3 2852.34   4
  -5  -3   4 41390.2 1423.56   8
  -5   3   3 17989.1 1076.99  12
  -5   3   3 15847.0 890.137  11
  -5   3   3 16558.1 925.364  18
  -5   3   3 14630.6 1828.06   4
  -5  -3   3 16423.3 966.080  10
   5  -3  -3 16961.4 1845.47   1
  -5  -3   3 16854.4 913.092   8
  -5  -3   2-29.8209 148.048   8
  -5   3   2 32.9842 88.6554  12
   5  -3  -2 430.447 162.182   1
  -5   3   2 1.30053 104.538  11
  -5  -3   2 45.9646 125.778  10
  -5   3   2 292.540 245.180   4
  -5   3   1 54850.4 1912.81  12
  -5   3   1 51836.5 1606.23  11
  -5  -3   1 50303.8 1727.11  10
   5  -3  -1 52561.0 3173.36   1
  -5   3   1 51082.3 3427.64   4
  -5   3   1 47158.5 1648.72  14
  -5  -3   1 52398.9 1551.95   8
  -5  -3   0 89.6314 101.123   8
   5  -3   0 433.597 260.210   1
  -5   3   0-8.70754 158.898  12
  -5   3   0-24.8840 129.892  11
  -5  -3   0 101.011 122.080  10
  -5   3   0 289.661 260.260   4
  -5   3   0-150.851 126.072  14
  -5   3  -1 6917.24 1252.65   4
  -5   3  -1 7129.77 689.851  12
  -5   3  -1 7602.39 628.969  11
  -5   3  -1 7881.06 702.219  14
   5  -3   1 6791.66 1177.81   1
  -5  -3  -1 8118.43 724.591  10
  -5  -3  -1 7898.05 607.162   8
  -5   3  -2 41112.4 1682.66  12
  -5   3  -2 46180.7 1662.55   7
  -5   3  -2 41761.6 1492.52  11
   5  -3   2 43781.5 3011.89   1
  -5  -3  -2 42305.3 1667.07  10
  -5   3  -2 37049.0 2947.91   4
  -5   3  -2 43379.6 1681.93  14
  -5  -3  -2 42044.0 1415.30   8
  -5  -3  -3 1091.89 244.189   8
  -5   3  -3 1665.25 327.211   7
  -5   3  -3 1622.91 310.432  11
  -5  -3  -3 1064.43 281.981  10
  -5  -3  -3 1440.91 330.584  17
   5  -3   3 1475.36 270.366   9
  -5   3  -3 1500.24 319.945  14
  -5   3  -4 13740.4 928.352   7
   5  -3   4 12647.5 744.247   9
  -5   3  -4 13576.9 893.179  11
  -5  -3  -4 15031.9 1028.98  17
  -5   3  -4 13507.3 975.738  14
  -5   3  -5 8.22173 113.504   7
  -5   3  -5 61.9238 99.0394  11
  -5  -3  -5 178.319 140.626  17
   5  -3   5 189.417 143.732   9
  -5   3  -5 67.5778 197.825  14
  -5   3  -6 10364.4 823.186   7
  -5   3  -6 10517.0 812.502  11
  -5  -3  -6 10934.9 887.262  17
   5  -3   6 9077.54 631.357   9
  -5   3  -6 10180.1 887.007  14
  -5   3  -7-84.2066 147.417   7
  -5   3  -7-88.4493 117.090  11
  -5  -3  -7 112.936 150.080  17
   5  -3   7 44.2326 78.8319   9
  -5   3  -7-32.5517 137.598  14
  -5   3  -8 1282.43 303.713  11
  -5  -3  -8 934.865 274.549  17
   5  -3   8 1188.22 232.745   9
  -5   3  -8 766.735 257.219  14
  -5  -3  -9 793.450 222.055  17
  -5   3  -9 271.664 163.545  11
   5  -3   9 761.082 218.882   9
  -5   3  -9 680.988 230.443  14
  -5   3 -10 0.81468 175.617  11
  -5  -3 -10-66.1547 189.690  17
   5  -3  10 72.0224 71.5937   9
  -5   3 -11 89.2072 115.385  11
  -5  -3 -11 200.728 128.466  17
   5  -3  11 189.430 106.633   9
  -5   3 -12 5912.71 563.723  11
  -5  -3 -12 5664.53 565.157  17
   5  -3  12 4981.53 417.658   9
  -5   3 -13 759.451 201.278  11
  -5  -3 -13 568.475 168.919  17
   5  -3  13 345.967 109.295   9
  -5   3 -14 4657.38 437.566  11
  -5  -3 -14 4544.19 434.459  17
  -5  -3 -15-33.4561 86.1711  17
  -5   3 -15 34.0499 62.9988  11
  -5   3 -16 1338.02 190.555  11
  -5  -4  16 622.567 126.431  10
  -5   4  16 705.645 123.099  18
  -5   4  15 24.9589 48.1109  12
  -5  -4  15-1.24566 87.5061  10
  -5   4  15 1.56730 84.5671  18
  -5   4  14 3309.27 368.269  12
  -5  -4  14 4100.81 391.631  10
  -5   4  14 3298.23 340.517  18
  -5   4  13 2499.20 339.857  12
  -5  -4  13 2901.18 348.044  10
  -5   4  13 2486.40 325.819  18
  -5   4  12 2576.31 366.255  12
  -5  -4  12 2857.07 369.151  10
  -5   4  12 2428.78 340.086  18
  -5   4  11-208.423 180.700  12
  -5  -4  11 72.0566 116.865  10
  -5   4  11 86.9886 134.416  18
   5  -4 -10 123.828 136.034  13
  -5   4  10 42.0809 101.120  12
  -5  -4  10 219.421 154.319  10
  -5   4  10-7.82015 117.217  18
   5  -4  -9 2247.31 368.110  13
  -5   4   9 1936.45 338.371  12
  -5  -4   9 2379.28 370.762  10
  -5   4   9 1991.53 338.036  18
   5  -4  -8 1964.89 369.367  13
  -5   4   8 1670.06 311.747  12
  -5  -4   8 1293.94 260.323  10
  -5   4   8 1464.77 282.221  18
   5  -4  -7 4485.83 564.294  13
  -5   4   7 3584.69 457.938  12
  -5   4   7 4477.06 488.083  11
  -5  -4   7 4756.23 501.176  10
   5  -4  -6 12161.6 940.467  13
  -5   4   6 9671.69 735.499  12
  -5   4   6 10741.3 738.570  11
  -5  -4   6 9700.68 716.508  10
   5  -4  -5 797.694 294.743  13
  -5   4   5 879.906 227.780  11
  -5  -4   5 659.130 181.160  10
  -5   4   4 8010.35 629.067  11
  -5  -4   4 8039.37 666.229  10
  -5   4   3 234.291 142.207  11
  -5  -4   3-262.598 161.962  10
  -5   4   2 1249.86 252.573  11
  -5  -4   2 1268.83 270.891  10
  -5   4   1 3932.79 496.432   7
  -5   4   1 3472.22 423.248  11
  -5  -4   1 3713.38 480.864  10
  -5  -4   1 3733.60 598.013   8
  -5   4   0 2322.47 385.951   7
  -5   4   0 2123.48 330.662  11
  -5  -4   0 2002.44 356.580  10
  -5  -4   0 2105.43 543.394   8
   5  -4   1 3629.72 496.138  13
  -5   4  -1 3550.01 467.413   7
  -5   4  -1 3764.37 446.072  11
   5  -4   1 3818.84 414.473   9
  -5  -4  -1 3751.36 477.878  10
  -5  -4  -1 3500.77 592.435   8
   5  -4   2 443.387 206.505  13
  -5   4  -2 274.820 200.798   7
  -5   4  -2 159.016 168.270  11
   5  -4   2 88.1587 99.4496   9
  -5  -4  -2 720.557 473.182   8
   5  -4   3 133.295 122.776  13
  -5   4  -3 364.317 183.468   7
  -5   4  -3-71.2089 141.346  11
   5  -4   3 255.689 130.872   9
  -5  -4  -3 551.670 435.098   8
   5  -4   4-191.099 164.817  13
  -5   4  -4 208.663 137.899   7
  -5   4  -4-119.385 142.812  11
   5  -4   4 29.4636 79.4648   9
  -5  -4  -4-41.3412 346.976   8
   5  -4   5 459.798 175.556  13
  -5   4  -5 604.898 229.835   7
  -5   4  -5 331.467 107.991  11
   5  -4   5 399.588 145.690   9
  -5  -4  -5 586.385 353.938   8
  -5   4  -6 1711.49 321.767  11
   5  -4   6 2047.69 297.773   9
  -5  -4  -6 1137.03 311.309   8
  -5   4  -7 6067.18 553.563  11
   5  -4   7 6180.30 490.322   9
  -5  -4  -7 5873.58 493.647   8
  -5   4  -8 4335.82 454.011  11
   5  -4   8 4481.66 410.427   9
  -5   4  -9 5286.89 479.926  11
   5  -4   9 5044.88 418.707   9
  -5   4 -10 130.987 86.9162  11
   5  -4  10 300.737 101.755   9
  -5   4 -11 1591.94 228.302  11
   5  -4  11 1443.62 186.349   9
  -5   4 -12 112.837 57.3188  11
  -5   5   9 673.428 136.409   7
   5  -5  -9 617.302 109.998   9
  -5   5   8 556.339 127.935   7
  -5   5   8 633.549 138.981  11
  -5  -5   8 321.400 99.3276  10
   5  -5  -8 434.169 105.385   9
   5  -5  -7 158.205 76.3109  13
  -5   5   7 132.293 79.6216   7
  -5   5   7 243.653 93.8377  11
  -5  -5   7 359.393 117.097  10
   5  -5  -7 149.167 73.8539   9
   5  -5  -6 265.067 93.5806  13
  -5   5   6 225.365 98.2507   7
  -5   5   6 263.874 93.6516  11
  -5  -5   6 269.385 100.832  10
   5  -5  -6 168.841 72.4326   9
   5  -5  -5 17.9608 110.920  13
  -5   5   5-96.6146 97.6887   7
  -5   5   5 191.425 103.721  11
  -5  -5   5-91.8491 93.9924  10
   5  -5  -5 36.9147 53.7134   9
  -5   5   4 2207.92 280.473   7
  -5   5   4 2040.01 255.476  11
   5  -5  -4 2022.98 228.393   9
   5  -5  -4 2370.68 330.607  13
   5  -5  -3 268.308 111.863  13
  -5   5   3 269.142 110.579   7
  -5   5   3 455.713 140.948  11
   5  -5  -3 288.126 81.8746   9
   5  -5  -2 213.938 104.348  13
  -5   5   2 153.326 77.0630   7
  -5   5   2 116.996 82.4663  11
   5  -5  -2 70.5497 59.6847   9
   5  -5  -1 1222.38 262.995  13
  -5   5   1 1311.77 216.691   7
  -5   5   1 1267.69 207.124  11
   5  -5  -1 1180.86 178.081   9
   5  -5   0 1878.22 283.229  13
  -5   5   0 2060.13 265.208   7
  -5   5   0 2216.17 272.194  11
   5  -5   0 1971.00 227.993   9
   5  -5   1 1266.38 232.235  13
  -5   5  -1 1101.65 190.316   7
  -5   5  -1 1477.45 217.827  11
   5  -5   1 1445.52 191.621   9
   5  -5   2 365.448 114.493  13
  -5   5  -2 401.716 115.832  11
   5  -5   2 613.106 124.141   9
  -5   5  -3 558.836 129.316  11
   5  -5   3 568.080 115.766   9
  -5   5  -4 489.309 122.740  11
   5  -5   4 434.350 104.506   9
  -5   5  -5-162.216 106.743  11
   5  -5   5 77.9242 40.1453   9
  -6   0  22-117.584 90.5161  16
  -6   0  21-71.6412 75.2695  16
  -6   0  20 14611.1 819.753   9
  -6   0  20 15353.5 808.956  16
  -6   0  19-39.6583 108.308   9
  -6   0  19 148.150 134.993  16
  -6   0  18 19607.5 1026.00  16
  -6   0  18 18879.3 1014.75   9
  -6   0  17-61.4183 125.434   9
  -6   0  17-253.371 189.696  16
  -6   0  16 541.647 182.125   9
  -6   0  16 1166.21 238.559  16
  -6   0  15-152.342 162.047   9
  -6   0  15-168.816 166.425  16
   6   0 -14 36288.8 3077.80   2
  -6   0  14 33580.2 1414.53  16
  -6   0  13 122.323 100.406   9
  -6   0  13 9.07290 123.636  16
  -6   0  12 1899.13 337.136  16
  -6   0  11-39.3455 74.2946  16
  -6   0  10 5391.09 503.987  16
  -6   0  10 5813.55 1005.31   4
  -6   0   9 361.203 199.024   4
  -6   0   8 29806.0 2129.84   4
  -6   0   7-71.1985 130.398   4
  -6   0   6 111500. 3916.61   4
  -6   0   5-3.48867 214.798   4
  -6   0   4 316.180 94.5512   4
  -6   0   3 39.2093 227.022   4
  -6   0   2 82706.5 3327.12   4
  -6   0   1-170.825 250.566   4
  -6   0   0 64614.1 3030.17   4
  -6   0  -1-69.7370 178.437   3
  -6   0  -2 43307.4 2454.87   3
  -6   0  -3-205.810 267.272   3
  -6   0  -4 105.195 143.383   3
  -6   0  -5-670.173 352.032   3
  -6   0  -5 72.0805 103.271  16
  -6   0  -6 119.947 133.524  17
  -6   0  -6 173.783 145.309  16
  -6   0  -6 228.961 142.315  14
  -6   0  -7 230.275 226.236   3
  -6   0  -7 2.57349 107.026  17
  -6   0  -7 25.5699 96.9560  16
  -6   0  -7-192.290 178.461  14
  -6   0  -8 690.385 447.558   3
  -6   0  -8 1056.24 278.010  17
  -6   0  -8 1147.36 282.133   5
  -6   0  -8 1147.14 274.717  16
  -6   0  -8 1329.50 311.642  14
  -6   0  -9 200.760 160.277  17
  -6   0  -9-165.680 151.054   5
  -6   0  -9 74.7447 115.957  14
  -6   0 -10 25517.2 1284.17   5
  -6   0 -10 22768.3 1294.19  17
  -6   0 -10 23139.5 1270.52  14
  -6   0 -11-35.6054 117.755  17
  -6   0 -11-141.778 165.915   5
  -6   0 -11 204.927 196.556  14
  -6   0 -12 1536.69 319.803   5
  -6   0 -12 1434.09 339.021  17
  -6   0 -13-162.322 129.502   5
  -6   0 -13 110.381 181.960  17
  -6   0 -14-213.504 158.381   5
  -6   0 -14-7.91007 117.093  17
  -6   0 -15 62.5394 107.919   5
  -6   0 -15-199.828 174.803  17
  -6   0 -16 13708.1 778.375   5
  -6   0 -16 13376.0 797.539  17
  -6   0 -17 17.2981 78.3749   5
  -6   0 -17-14.5404 72.6720  17
  -6   0 -18-31.5742 56.4423  17
  -6  -1  23 7118.61 387.294  16
  -6   1  22 128.171 60.8951   6
  -6   1  22 22.5675 36.0767  15
  -6  -1  21 3872.59 349.406   9
  -6   1  21 4460.93 404.974  15
  -6  -1  20 210.639 108.221   9
  -6  -1  20 153.415 121.619  16
  -6   1  20 175.171 86.3217  15
  -6  -1  19 4851.41 463.550   9
  -6  -1  19 5859.43 559.355  16
  -6   1  19 4616.27 503.855  15
  -6  -1  18 10091.2 688.219   9
  -6  -1  18 12476.9 846.724  16
  -6   1  18 12112.5 851.100  15
  -6  -1  17 14121.5 839.546   9
  -6  -1  17 15585.4 973.763  16
  -6   1  17 14900.7 974.349  15
  -6  -1  16 11.3749 136.033  16
  -6   1  16 62.2887 139.688  15
  -6  -1  15 9269.80 775.102  16
  -6   1  15 8637.30 772.123  15
  -6  -1  14 3616.55 483.962  16
  -6   1  14 3463.30 518.359  15
   6  -1 -13 326.745 330.010   1
  -6  -1  13 86.3296 109.235  16
  -6   1  13 115.820 131.745  15
  -6   1  13 252.774 389.069   4
   6   1 -12 9147.36 1472.63   2
  -6  -1  12 7173.64 639.798  16
   6  -1 -12 6111.08 1214.97   1
  -6   1  12 7225.34 690.225  15
  -6   1  12 5845.29 1239.16   4
   6   1 -11 3349.95 807.150   2
  -6  -1  11 3840.87 460.190  16
  -6   1  11 3541.10 468.493  15
  -6   1  11 3078.28 809.199   4
   6  -1 -11 4075.24 938.496   1
   6  -1 -10 1469.20 498.579   1
   6   1 -10 1304.80 510.118   2
  -6  -1  10 1432.80 295.349  16
  -6   1  10 1413.05 270.052  15
  -6   1  10 2164.40 694.887   4
   6  -1  -9-93.0318 401.936   1
   6   1  -9 338.850 171.679   2
  -6  -1   9-27.2912 74.7371  16
  -6   1   9 185.785 108.587  15
  -6   1   9 25.1783 306.494   4
   6   1  -8 38989.0 2733.67   2
  -6  -1   8 33258.9 1240.57  16
  -6   1   8 39316.6 2807.31   4
  -6   1   8 33606.6 1347.73  15
   6  -1  -8 39425.0 2665.78   1
   6   1  -7 74.1485 294.114   2
   6  -1  -7 302.620 238.405   1
  -6   1   7 2.50066 289.272   4
   6  -1  -6 179.684 212.670   1
  -6   1   6 209.706 288.926   4
   6  -1  -5 39477.7 2387.38   1
  -6   1   5 38875.0 2597.95   4
   6  -1  -4 4384.24 769.511   1
  -6   1   4 4375.61 880.190   4
   6  -1  -3 49407.7 2517.99   1
  -6   1   3 46174.6 2765.51   4
   6  -1  -2 308.279 196.925   1
  -6   1   2 514.594 261.262   4
   6  -1  -1 89388.0 3274.02   1
  -6   1   1 97050.6 4057.74   4
   6  -1   0 832.933 288.226   1
  -6   1   0 1102.57 429.431   4
  -6   1  -1 2818.72 713.950   4
   6  -1   1 2330.30 506.123   1
   6  -1   2 4306.61 716.056   1
  -6   1  -2 5346.61 1005.58   4
  -6  -1  -3 74753.0 1925.22  16
  -6   1  -3 76348.1 1982.34  14
  -6   1  -3 80106.8 3555.40   3
  -6  -1  -4-61.9553 134.996  17
  -6   1  -4-97.3858 136.753  16
  -6  -1  -4 123.694 159.426  16
  -6   1  -4 151.075 138.833  14
  -6   1  -5 37.3156 152.678   3
  -6  -1  -5 21.5598 90.2763  17
  -6   1  -5-59.4517 168.633  16
  -6  -1  -5-32.8536 130.071  16
  -6   1  -5-93.7738 160.073  14
  -6  -1  -6 9445.01 792.323  17
  -6   1  -6 7842.06 686.094  16
  -6  -1  -6 8924.62 722.036  16
  -6   1  -6 8549.71 722.161  14
  -6   1  -6 7374.65 1234.20   3
  -6  -1  -7 62449.5 1953.23   5
  -6  -1  -7 68493.4 2159.89  17
  -6  -1  -7 65468.2 1990.17  16
  -6   1  -7 65982.3 2020.41  14
  -6  -1  -8 12040.6 880.063   5
  -6   1  -8 12838.7 877.371   5
  -6  -1  -8 13979.9 983.665  17
  -6  -1  -8 12876.6 893.508  16
  -6   1  -8 12188.6 903.379  14
  -6   1  -8 13676.2 1766.02   3
  -6  -1  -9 30600.7 1398.69   5
  -6   1  -9 31541.6 1393.34   5
  -6  -1  -9 32158.6 1485.71  17
  -6   1  -9 32502.9 1515.29  14
  -6   1 -10 16914.7 1007.46  11
  -6  -1 -10 17755.3 1073.54   5
  -6   1 -10 16394.8 1013.68   5
  -6  -1 -10 14787.2 1006.73  17
  -6   1 -10 16546.5 1077.13  14
  -6   1 -11 14045.9 923.746  11
  -6  -1 -11 16693.6 1030.07   5
  -6   1 -11 13828.3 931.016   5
  -6  -1 -11 13163.7 948.168  17
  -6   1 -11 14671.1 1028.13  14
  -6   1 -12 1148.06 266.797  11
  -6  -1 -12 949.078 243.528   5
  -6   1 -12 812.550 258.001   5
  -6  -1 -12 1107.16 319.600  17
  -6   1 -12 762.613 183.629  17
  -6   1 -12 1152.85 308.012  14
  -6   1 -13 1096.05 264.637  11
  -6  -1 -13 758.265 223.196   5
  -6   1 -13 1052.48 238.879   5
  -6  -1 -13 1287.91 326.837  17
  -6   1 -13 1101.33 252.865  17
  -6   1 -14 54.5376 79.0882  11
  -6  -1 -14 133.347 85.8344   5
  -6   1 -14 215.824 152.003   5
  -6  -1 -14 129.917 154.252  17
  -6   1 -14 290.001 128.942  17
  -6   1 -15-50.1202 77.5552  11
  -6  -1 -15-106.922 127.451   5
  -6   1 -15-113.184 180.988   5
  -6  -1 -15 203.299 145.736  17
  -6   1 -15 27.3362 112.086  17
  -6  -1 -16 125.942 102.476   5
  -6   1 -16 98.5440 98.8712   5
  -6  -1 -16 197.140 134.090  17
  -6   1 -17 271.843 104.162   5
  -6  -1 -17 333.003 132.115  17
  -6  -1 -18 1418.75 200.907  17
  -6  -2  22-80.8049 62.2382  16
  -6  -2  21 2136.40 254.281  16
  -6   2  21 2062.63 256.051  15
  -6  -2  20 221.824 104.027  16
  -6   2  20-1.46327 93.4631  15
  -6  -2  19 694.215 193.788  16
  -6   2  19 683.279 186.593  15
  -6  -2  18 5905.50 535.283  16
  -6   2  18 5703.07 542.819  15
  -6   2  17 4729.51 467.727   6
  -6  -2  17 4778.34 503.178  16
  -6   2  17 4818.46 537.289  15
  -6   2  16 2764.06 376.380   6
  -6   2  16 2381.04 338.293  18
  -6  -2  16 2776.93 390.368  16
  -6   2  16 3041.95 464.392  15
  -6   2  15-113.183 125.554   6
  -6   2  15-109.670 131.580  18
  -6  -2  15 76.0513 106.488  16
  -6   2  15 13.5936 206.250  15
  -6   2  14 3896.13 478.637   6
  -6  -2  14 4752.53 501.128  10
  -6   2  14 4222.35 487.442  18
  -6  -2  14 4628.50 512.305  16
  -6   2  14 5222.81 605.386  15
  -6   2  13 1938.09 347.369   6
  -6  -2  13 1676.08 304.151  10
  -6   2  13 1873.76 320.935  18
  -6  -2  13 1705.42 311.127  16
  -6   2  13 2099.96 391.492  15
  -6   2  12 1103.55 257.802   6
  -6  -2  12 1208.66 291.731  10
  -6   2  12 1159.31 242.071  18
  -6  -2  12 1591.20 319.073  16
  -6   2  12 1446.62 348.756  15
  -6   2  11 2099.36 351.889   6
  -6  -2  11 1773.08 360.116  10
  -6   2  11 1434.12 289.456  18
  -6  -2  11 1242.51 250.355  16
  -6   2  11 1891.16 356.099  15
  -6   2  10 32694.8 1365.26   6
  -6  -2  10 30451.7 1377.57  10
  -6  -2  10 32462.2 1323.36  16
  -6   2  10 32449.8 1337.53  18
  -6   2  10 34802.3 3049.77   4
  -6   2  10 33309.7 1452.17  15
  -6   2   9 1465.73 276.875   6
  -6  -2   9 2291.33 382.423  10
  -6   2   9 2117.96 349.205  18
   6   2  -9 2797.23 775.595   2
  -6  -2   9 1741.49 297.472  16
  -6   2   9 1978.82 349.491  15
  -6   2   9 1917.31 682.783   4
   6  -2  -9 1843.71 669.783   1
  -6   2   8 4.92483 128.329   6
  -6  -2   8 223.727 139.116  10
  -6   2   8-18.6047 140.336  18
   6  -2  -8-1275.44 518.218   1
  -6  -2   8 56.5452 81.6322  16
  -6   2   8 126.913 130.094  15
  -6   2   8-1049.05 505.356   4
  -6   2   7 4113.32 460.200   6
  -6  -2   7 4043.70 475.925  10
  -6   2   7 3436.81 406.885  18
   6  -2  -7 4166.85 894.432   1
  -6  -2   7 4353.48 468.590  16
  -6   2   7 3780.57 473.128  15
  -6   2   7 4015.46 1015.24   4
  -6  -2   7 3757.96 520.282   8
  -6   2   6 31218.4 1262.73   6
  -6  -2   6 34110.6 1367.75  10
  -6   2   6 27698.2 1166.53  18
  -6  -2   6 32472.9 1287.98  16
   6  -2  -6 33199.0 2473.35   1
  -6   2   6 32803.1 2685.68   4
  -6  -2   6 31911.9 1178.30   8
  -6   2   5 4056.59 450.510   6
  -6  -2   5 4318.45 477.881  10
   6  -2  -5 3330.17 757.863   1
  -6   2   5 3552.63 417.399  18
  -6  -2   5 3896.30 440.071  16
  -6   2   5 3876.79 867.097   4
  -6  -2   5 4654.21 436.531   8
  -6   2   4 3911.50 475.191  12
  -6   2   4 3740.96 435.635   6
  -6  -2   4 3810.93 447.175  10
  -6   2   4 3308.89 397.496  18
   6  -2  -4 4800.23 930.565   1
  -6   2   4 4010.16 892.571   4
  -6  -2   4 3669.51 389.547   8
  -6  -2   4 3673.07 428.467  16
  -6  -2   3 1014.22 217.125   8
  -6   2   3 1316.50 281.272  12
   6  -2  -3 1132.15 473.917   1
  -6  -2   3 991.799 242.934  10
  -6  -2   3 616.513 158.519  16
  -6   2   3 1443.06 387.534   4
  -6   2   2 18121.1 1045.27  12
  -6   2   2 17914.7 1892.17   4
  -6  -2   2 18009.8 977.338  10
   6  -2  -2 18136.7 1783.47   1
  -6  -2   2 17885.3 955.219  16
  -6  -2   2 18798.5 899.863   8
  -6   2   1 37603.8 1522.72  12
  -6  -2   1 34895.4 1372.65  10
   6  -2  -1 34618.7 2393.95   1
  -6  -2   1 34259.1 1333.94  16
  -6   2   1 35581.2 2694.74   4
  -6   2   1 37667.0 1426.78  14
   6  -2   0 1642.31 548.846   1
  -6   2   0 981.513 259.031  12
  -6   2   0 679.245 196.368   7
  -6  -2   0 901.671 241.314  10
  -6  -2   0 1146.45 271.359  17
  -6  -2   0 1005.94 244.236  16
  -6   2   0 1503.92 499.827   4
  -6   2   0 917.500 229.073  14
  -6   2  -1 3421.64 471.056  12
  -6   2  -1 3209.92 430.499   7
  -6  -2  -1 2934.72 428.633  10
  -6  -2  -1 4233.67 520.235  17
  -6  -2  -1 3466.59 428.310  16
  -6   2  -1 3420.29 869.302   4
  -6   2  -1 3472.70 460.877  14
   6  -2   1 3227.91 835.489   1
  -6   2  -2 1363.09 301.047  12
  -6   2  -2 1028.82 255.827   7
  -6   2  -2 752.491 188.407  11
  -6  -2  -2 1660.25 340.132  17
  -6  -2  -2 1404.78 295.829  16
  -6   2  -2 1207.51 461.757   4
   6  -2   2 1109.54 420.511   1
  -6   2  -2 1333.47 307.822  14
  -6   2  -3 502.120 201.079   7
  -6   2  -3 483.381 161.727  11
  -6  -2  -3 444.463 245.094  17
  -6  -2  -3 282.558 158.098  16
   6  -2   3 782.726 401.880   1
  -6   2  -3 785.392 240.318  14
  -6   2  -4 1110.49 304.392   7
  -6   2  -4 476.822 109.188  11
  -6  -2  -4 1090.07 292.258  17
  -6  -2  -4 1049.93 258.502  16
   6  -2   4 1122.55 402.278   1
  -6   2  -4 937.740 252.907  14
  -6   2  -5 10268.4 836.307   7
  -6   2  -5 9350.83 749.603  11
  -6  -2  -5 11372.7 886.730  17
  -6  -2  -5 11016.6 835.551  16
  -6   2  -5 11054.4 861.874  14
  -6   2  -6 873.733 264.475  11
  -6  -2  -6 675.646 239.524  17
  -6  -2  -6 634.231 209.937  16
   6  -2   6 804.841 406.169   1
  -6   2  -6 1075.43 307.454  14
  -6   2  -7 2020.70 366.845  11
  -6   2  -7 2934.07 446.223   5
  -6  -2  -7 2603.77 441.592  17
  -6  -2  -7 2504.76 405.780  16
  -6   2  -7 2352.31 417.645  14
  -6   2  -8 16256.0 1053.25  11
  -6   2  -8 16954.9 1043.37   5
  -6  -2  -8 17248.3 1091.19  17
  -6   2  -8 18887.2 1164.73  14
  -6   2  -9 5.22600 103.594  11
  -6   2  -9 31.3163 138.565   5
  -6  -2  -9-73.4803 146.602  17
  -6   2  -9-22.4540 141.720  14
  -6   2 -10 222.922 144.881  11
  -6   2 -10-24.1245 90.5476   5
  -6  -2 -10-59.3798 172.493  17
  -6   2 -10 112.095 156.578  14
  -6   2 -11 188.571 127.413  11
  -6   2 -11 252.680 164.937   5
  -6  -2 -11 170.809 154.989  17
  -6   2 -11 275.453 216.883  14
  -6   2 -12 4248.11 490.027  11
  -6   2 -12 3984.29 466.621   5
  -6  -2 -12 4798.39 543.712  17
  -6   2 -13 7324.11 609.960  11
  -6   2 -13 7779.34 609.745   5
  -6  -2 -13 7322.28 638.239  17
  -6   2 -14-88.4974 143.894  11
  -6   2 -14 196.406 118.689   5
  -6  -2 -14-6.12578 186.683  17
  -6   2 -15-80.4963 89.0045  11
  -6   2 -15-72.8919 91.1752   5
  -6  -2 -15 57.3168 99.5012  17
  -6   2 -16 9790.56 540.761  11
  -6   2 -16 9319.34 498.354   5
  -6  -2 -16 10225.4 590.824  17
  -6  -2 -17 956.667 160.909  17
  -6   3  18 51.4775 62.5653  18
  -6  -3  18 60.7038 52.6653  16
  -6   3  17 296.696 93.2881  18
  -6  -3  17 437.710 115.423  16
  -6   3  17 553.713 152.953  15
  -6  -3  16 924.449 190.064  10
  -6   3  16 786.695 179.352  18
  -6  -3  16 852.607 187.024  16
  -6   3  16 1027.24 240.313  15
  -6  -3  15 109.423 79.6620  10
  -6   3  15 245.116 147.067  18
  -6  -3  15 111.502 61.9909  16
  -6   3  15 163.183 145.453  15
  -6  -3  14 2888.61 383.152  10
  -6   3  14 2189.83 310.734  18
  -6  -3  14 1993.21 288.471  16
  -6   3  14 2209.08 386.596  15
  -6  -3  13 1973.28 345.362  10
  -6   3  13 1373.91 263.531  18
  -6  -3  13 1490.06 265.998  16
  -6   3  13 2338.73 413.769  15
  -6  -3  12 13648.3 894.904  10
  -6   3  12 13907.6 885.301  18
  -6  -3  12 12138.2 757.133  16
  -6   3  12 15178.8 987.154  15
  -6  -3  11 38.1235 127.028  10
  -6   3  11-170.387 160.158  18
  -6  -3  11-99.6215 118.084  16
  -6   3  11-156.508 210.152  15
  -6  -3  10 1253.40 301.832  10
  -6   3  10 1657.96 317.442  18
  -6  -3  10 1542.74 288.027  16
  -6  -3   9-57.7771 161.070  10
  -6   3   9 109.040 116.591  18
  -6  -3   9 3.20317 79.6387  16
  -6  -3   8 16494.6 1034.26  10
  -6   3   8 16455.4 972.937  18
  -6  -3   8 15791.4 878.874  16
  -6   3   7 7620.69 746.969  12
  -6  -3   7 7125.90 676.021  10
  -6   3   7 7441.07 654.643  18
  -6  -3   7 6013.39 541.157  16
  -6   3   6 6749.66 692.286  12
  -6   3   6 6433.37 572.849  11
  -6  -3   6 6062.33 624.824  10
  -6   3   6 6690.43 613.589  18
  -6  -3   6 5944.13 742.220   8
  -6   3   5 1017.85 295.989  12
  -6   3   5 1140.48 242.051  11
  -6  -3   5 821.329 262.600  10
  -6  -3   5 737.095 649.652   8
  -6   3   5 1399.55 287.791  14
  -6   3   4 5150.79 609.656  12
  -6   3   4 5273.00 514.090  11
  -6  -3   4 4841.39 560.012  10
  -6   3   4 5035.87 541.925  14
  -6  -3   4 5916.94 733.480   8
  -6  -3   3 2521.57 491.368   8
  -6   3   3 2516.05 431.718  12
  -6   3   3 2087.01 327.108  11
  -6  -3   3 2159.83 383.647  10
  -6   3   3 2305.55 370.149  14
  -6   3   2 12316.3 932.567  12
  -6   3   2 12147.9 781.989  11
  -6  -3   2 14046.7 962.735  10
  -6   3   2 13898.7 912.064  14
  -6  -3   2 13313.8 829.950   8
  -6   3   1 8870.00 811.657  12
  -6   3   1 9583.64 698.990  11
  -6  -3   1 10408.9 831.242  10
  -6   3   1 10516.2 805.746  14
  -6  -3   1 9249.21 690.987   8
  -6   3   0 4545.43 576.166  12
  -6   3   0 5958.64 609.555   7
  -6   3   0 4925.05 501.337  11
  -6  -3   0 6624.07 695.552  10
  -6   3   0 5593.02 588.266  14
  -6  -3   0 5822.61 547.599   8
  -6  -3  -1 1119.71 270.852   8
  -6   3  -1 1041.87 268.266  12
  -6   3  -1 1068.60 242.074   7
  -6   3  -1 864.698 232.391  11
  -6  -3  -1 1003.95 264.583  10
  -6   3  -1 1118.38 270.605  14
  -6  -3  -2 1102.98 267.358   8
  -6   3  -2 1036.59 250.212   7
  -6   3  -2 889.179 216.522  11
   6  -3   2 992.532 219.667   9
  -6   3  -2 896.559 240.355  14
  -6   3  -3 20973.0 1162.71   7
  -6   3  -3 20051.8 1070.85  11
   6  -3   3 19367.7 898.638   9
  -6   3  -3 22358.4 1250.53  14
  -6  -3  -3 20321.9 1032.17   8
  -6  -3  -4 58.5002 140.745   8
  -6   3  -4 214.423 174.192   7
  -6   3  -4 394.832 179.402  11
  -6  -3  -4 49.5386 151.352  17
   6  -3   4 192.379 119.858   9
  -6   3  -4 194.998 154.583  14
  -6   3  -5 3603.02 487.608   7
  -6   3  -5 2925.24 418.776  11
  -6  -3  -5 3342.23 511.148  17
  -6   3  -5 3950.48 552.735  14
   6  -3   5 3461.45 383.747   9
  -6   3  -6 3758.90 477.699  11
  -6  -3  -6 3954.83 547.239  17
   6  -3   6 3218.16 356.134   9
  -6   3  -6 4122.57 563.553  14
  -6   3  -7 314.193 200.551  11
  -6  -3  -7 465.825 238.479  17
   6  -3   7 368.275 127.732   9
  -6   3  -7-178.895 245.162  14
  -6   3  -8 4160.60 495.772  11
  -6  -3  -8 6383.05 648.599  17
  -6   3  -8 5790.13 650.654  14
  -6   3  -9 1081.13 250.102  11
  -6  -3  -9 1162.81 290.566  17
  -6   3  -9 1395.98 290.179  14
  -6   3 -10 7376.93 618.101  11
  -6  -3 -10 6802.36 622.961  17
  -6   3 -11 166.266 116.716  11
  -6  -3 -11 414.605 179.982  17
  -6  -3 -12 265.051 91.3707   8
  -6   3 -12 102.083 91.7061  11
  -6  -3 -12 306.018 130.049  17
  -6  -3 -13-50.3643 53.1014   8
  -6   3 -13 49.6635 62.5559  11
  -6  -3 -13 83.7306 81.9919  17
  -6   3 -14 572.997 118.416  11
  -6   4  14 202.311 87.6966  12
  -6  -4  14 217.196 101.544  10
  -6   4  13 2367.27 303.050  12
  -6   4  13 2376.59 246.316  11
  -6   4  12 132.452 133.646  12
  -6   4  12 2.39399 76.9294  11
  -6  -4  12 48.7109 119.387  10
  -6   4  11 1206.22 261.971  12
  -6   4  11 1382.52 233.734  11
  -6  -4  11 934.873 210.371  10
  -6   4  10 14191.0 859.041  12
  -6   4  10 13009.5 713.413  11
   6  -4 -10 14883.2 808.842  13
   6  -4  -9 1730.76 307.738  13
  -6   4   9 1830.54 326.995  12
  -6   4   9 2155.34 308.109  11
  -6  -4   9 1682.59 307.331  10
   6  -4  -8 87.6564 126.405  13
  -6   4   8 197.613 166.226  12
  -6   4   8 14.2354 115.264  11
  -6  -4   8-31.3038 110.127  10
   6  -4  -7 4749.15 557.534  13
  -6   4   7 4351.16 482.817  12
  -6   4   7 4067.59 423.952  11
  -6  -4   7 4221.26 487.486  10
   6  -4  -6 1217.04 306.011  13
  -6   4   6 1035.03 247.479  12
  -6   4   6 861.085 206.224  11
  -6  -4   6 926.773 236.670  10
  -6   4   5 2919.28 392.579  12
  -6   4   5 3144.90 374.060  11
  -6  -4   5 3249.71 406.253  10
  -6   4   4 479.931 146.127  12
  -6   4   4 744.000 198.745  11
  -6  -4   4 357.447 160.127  10
  -6   4   3 3463.10 419.259  12
  -6   4   3 4229.73 485.699   7
  -6   4   3 4276.50 436.505  11
  -6  -4   3 4309.33 494.608  10
  -6   4   2 2237.20 389.400   7
  -6   4   2 1475.20 271.369  11
  -6  -4   2 1946.59 318.317  10
  -6   4   1-42.6191 150.527   7
  -6   4   1 91.7020 91.2914  11
  -6  -4   1-297.620 201.882  10
   6  -4  -1 93.9437 107.121   9
  -6   4   0 713.093 213.437   7
  -6   4   0 837.870 226.501  11
   6  -4   0 711.646 177.736   9
  -6  -4   0 1031.02 563.706   8
   6  -4   1 2344.87 382.516  13
  -6   4  -1 2569.71 385.672   7
  -6   4  -1 2418.39 341.387  11
   6  -4   1 2586.60 320.376   9
  -6  -4  -1 2617.53 594.440   8
   6  -4   2 13597.7 851.075  13
  -6   4  -2 13587.7 841.050   7
  -6   4  -2 13157.8 774.927  11
   6  -4   2 13887.7 725.593   9
  -6  -4  -2 13049.9 850.850   8
   6  -4   3 1081.47 224.671  13
  -6   4  -3 1462.80 268.221   7
  -6   4  -3 1365.71 276.892  11
   6  -4   3 1502.20 257.379   9
  -6  -4  -3 1822.81 558.520   8
   6  -4   4 399.502 148.996  13
  -6   4  -4 423.682 158.135   7
  -6   4  -4 575.089 156.540  11
   6  -4   4 475.552 141.820   9
  -6  -4  -4 442.825 447.041   8
  -6   4  -5 3302.63 383.827  11
   6  -4   5 3303.01 336.367   9
  -6  -4  -5 2790.00 457.087   8
   6  -4   5 2738.29 330.642  13
  -6   4  -6 65.5999 92.0289  11
   6  -4   6-63.4560 106.076   9
  -6   4  -7 215.745 117.318  11
   6  -4   7 241.521 104.619   9
  -6  -4  -7 98.8183 288.058   8
  -6   4  -8 2931.94 318.880  11
   6  -4   8 2411.78 248.347   9
  -6  -4  -8 2056.65 303.560   8
  -6   4  -9 2720.42 287.168  11
  -6   4 -10 281.694 87.5950  11
  -6   5   5 125.872 68.4553   7
   6  -5  -4 1574.59 172.740   9
  -6   5   4 1329.86 187.141   7
   6  -5  -4 1623.37 224.832  13
   6  -5  -3 246.774 109.569  13
  -6   5   3 282.895 95.1146   7
   6  -5  -3 142.566 64.6684   9
   6  -5  -2-66.8549 85.8237  13
  -6   5   2-14.9475 56.0063   7
   6  -5  -2 22.5194 32.9909   9
  -6   5   1 1455.21 198.335   7
   6  -5  -1 1487.09 173.712   9
   6  -5  -1 1569.95 225.098  13
  -7   0  21-55.5817 65.0948  16
  -7   0  20 4689.08 396.012  16
  -7   0  19 113.937 103.373  16
  -7   0  18 25943.9 1107.62  16
  -7   0  17 23.8948 120.077  16
  -7   0  16 11833.2 820.861  16
  -7   0  15-211.960 178.357  16
  -7   0  14 21876.3 1141.14  16
  -7   0  13-147.839 125.510  16
  -7   0  12 41331.5 1526.47  16
  -7   0  11-25.5088 117.919  16
  -7   0  10 10260.1 720.975  16
  -7   0   9 68.0858 110.994  16
  -7   0   8 33059.6 1274.04  16
  -7   0   7 46.2847 65.6792   6
  -7   0   7-22.8878 100.110  16
  -7   0   6 9705.77 686.930   6
  -7   0   6 8550.85 611.833  16
  -7   0   5 114.599 118.632   6
  -7   0   5-79.6435 61.0693  16
  -7   0   4 14168.2 820.052   6
  -7   0   4 15470.3 1581.34   4
  -7   0   4 12447.8 733.352  16
  -7   0   3-55.1887 59.7439   6
  -7   0   3 79.9557 83.8601  16
  -7   0   3-176.393 342.966   4
  -7   0   2 77992.9 1932.05   6
  -7   0   2 80678.4 1888.83  16
  -7   0   1 166.608 142.597   6
  -7   0   1 57.1856 78.9589  16
  -7   0   1-231.450 319.940   4
  -7   0   0 9411.21 671.851  16
  -7   0  -1-100.416 124.836  16
  -7   0  -1 130.088 107.490  14
  -7   0  -2 20498.5 1038.17  16
  -7   0  -2 16484.1 946.226  14
  -7   0  -3 76.7881 104.693  16
  -7   0  -3 288.706 144.851  14
  -7   0  -4 3799.04 886.900   3
  -7   0  -4 4041.27 469.740  16
  -7   0  -4 3231.25 436.742  14
  -7   0  -5-166.935 360.937   3
  -7   0  -5 45.1287 63.9805  17
  -7   0  -5-101.854 119.868  16
  -7   0  -5 160.821 114.809  14
  -7   0  -6 34649.3 1472.07  17
  -7   0  -6 37468.5 1531.67  16
  -7   0  -6 37059.5 1526.77  14
  -7   0  -7 538.034 387.554   3
  -7   0  -7-149.111 148.447  17
  -7   0  -7 587.404 213.401  16
  -7   0  -7 84.4745 90.2121  14
  -7   0  -8 2655.27 419.979  17
  -7   0  -8 2461.69 400.160   5
  -7   0  -8 2210.54 395.201  14
  -7   0  -9-10.6324 141.546  17
  -7   0  -9 143.595 134.389   5
  -7   0  -9-116.167 112.537  14
  -7   0 -10 3565.03 472.510   5
  -7   0 -10 2934.82 442.631  17
  -7   0 -11 0.80737 111.994   5
  -7   0 -11-89.7784 155.279  17
  -7   0 -12 77.9313 175.537   5
  -7   0 -12-113.324 123.620  17
  -7   0 -13-4.76262 121.586   5
  -7   0 -13-178.512 104.783  17
  -7   0 -14 573.243 175.937   5
  -7   0 -14 690.567 185.009  17
  -7   0 -15 102.053 100.987   5
  -7   0 -15 30.1988 54.9057  17
  -7   0 -16 199.056 77.4089   5
  -7   0 -16 277.036 105.677  17
  -7  -1  22 501.277 106.748  16
  -7   1  21 3501.83 315.405   6
  -7  -1  21 3477.16 322.093  16
  -7   1  20 2600.82 314.143   6
  -7  -1  20 2079.76 283.451  16
  -7   1  20 1680.92 240.979  15
  -7   1  19 14995.5 809.387   6
  -7  -1  19 15822.8 844.428  16
  -7   1  19 13491.0 775.544  15
  -7  -1  18 251.579 138.789  16
  -7   1  18 271.124 151.501  15
  -7  -1  17 17838.3 1005.13  16
  -7   1  17 16376.2 979.686  15
  -7  -1  16 1399.04 309.326  16
  -7   1  16 1065.52 266.050  15
  -7  -1  15 1040.14 277.158  16
  -7   1  15 912.688 255.003  15
  -7  -1  14 2061.44 365.560  16
  -7   1  14 2597.01 428.948  15
  -7  -1  13 479.267 177.409  16
  -7   1  13 921.954 286.039  15
  -7  -1  12 13.9893 104.235  16
  -7   1  12 281.256 233.362  15
   7   1 -11 67654.4 4216.28   2
  -7  -1  11 69742.4 1996.09  16
  -7   1  11 68913.9 2170.04  15
   7   1 -10 20367.9 2271.64   2
  -7   1  10 22084.7 1126.08   6
  -7  -1  10 22888.4 1122.06  16
  -7   1  10 18908.7 2225.13   4
  -7   1  10 22543.2 1210.11  15
   7   1  -9 10810.5 1644.15   2
  -7   1   9 12337.4 827.893   6
  -7  -1   9 13429.7 841.708  16
  -7   1   9 11899.2 1734.29   4
  -7   1   9 12479.5 878.899  15
   7   1  -8 15687.1 1928.80   2
  -7   1   8 16262.7 917.010   6
  -7  -1   8 14912.7 884.875  16
  -7   1   8 14294.6 1803.76   4
  -7   1   7 60.5591 101.965   6
  -7  -1   7 100.382 90.6044  10
  -7  -1   7 299.296 110.078  16
  -7   1   6 6210.94 641.166  12
  -7   1   6 5826.21 527.543   6
  -7  -1   6 4914.41 481.111   6
  -7  -1   6 4580.24 514.453  10
  -7  -1   6 5465.11 520.714  16
  -7   1   6 6361.27 1162.98   4
  -7  -1   6 4481.98 408.557   8
  -7  -1   5 793.131 170.663   8
  -7   1   5 1424.89 327.352  12
  -7   1   5 901.836 198.137   6
  -7  -1   5 731.749 229.381  10
  -7  -1   5 867.504 199.465  16
  -7   1   5 226.943 148.477   4
  -7   1   4 6882.34 675.584  12
  -7   1   4 6604.38 563.000   6
  -7  -1   4 5778.02 571.900  10
  -7  -1   4 6775.55 578.221  16
  -7   1   4 5861.91 1078.61   4
  -7  -1   4 5364.83 445.413   8
  -7  -1   3 1676.91 246.986   8
  -7   1   3 2225.82 388.879  12
  -7   1   3 2192.74 321.361   6
  -7  -1   3 2761.31 367.741  16
  -7   1   3 2749.73 764.834   4
  -7   1   2 5488.43 592.325  12
  -7   1   2 4808.97 486.036   6
  -7  -1   2 4590.98 476.353  16
  -7   1   1 29047.9 1407.96  12
  -7  -1   1 25948.4 1204.20  17
  -7   1   1 27899.4 2449.01   4
  -7  -1   1 27451.4 1175.56  16
  -7   1   0 6575.62 666.398  12
  -7  -1   0 5880.77 580.600  17
  -7   1   0 6555.66 1166.56   4
  -7   1   0 5030.65 490.116  16
  -7  -1   0 6252.24 565.207  16
  -7   1   0 6423.49 601.697  14
  -7   1  -1 3502.93 500.284  12
  -7  -1  -1 3557.25 464.096  17
  -7   1  -1 3229.04 404.095  16
  -7  -1  -1 3625.48 451.617  16
  -7   1  -1 4204.95 974.949   4
  -7   1  -1 3454.21 453.122  14
  -7  -1  -2 1994.65 352.997  17
  -7   1  -2 1974.79 325.923  16
  -7  -1  -2 1978.88 340.232  16
  -7   1  -2 1672.87 318.533  14
  -7  -1  -3 1005.94 275.324  17
  -7   1  -3 835.796 201.406  16
  -7  -1  -3 1087.78 303.779  16
  -7   1  -3 912.826 224.295  14
  -7  -1  -4 2152.92 397.076  17
  -7   1  -4 1726.72 321.628  16
  -7  -1  -4 2071.40 364.693  16
  -7   1  -4 1711.82 341.461  14
  -7  -1  -5 6650.91 695.122  17
  -7   1  -5 6148.47 622.782  16
  -7  -1  -5 5998.28 631.935  16
  -7   1  -5 6439.87 649.969  14
  -7  -1  -6 676.180 263.973  17
  -7  -1  -6 582.774 196.945   5
  -7  -1  -6 733.371 249.371  16
  -7   1  -6 491.793 172.037  14
  -7  -1  -7 13818.8 934.765   5
  -7  -1  -7 14074.0 999.398  17
  -7  -1  -7 13726.9 963.946  16
  -7   1  -7 13928.6 971.993  14
  -7  -1  -8 11929.5 929.618  17
  -7  -1  -8 10137.7 805.084   5
  -7   1  -8 11473.5 851.511   5
  -7  -1  -8 10496.9 850.398  16
  -7   1  -8 11937.5 915.404  14
  -7  -1  -9 1015.94 272.785   5
  -7  -1  -9 1229.28 316.391  17
  -7   1  -9 775.443 250.887   5
  -7   1  -9 661.778 230.681  14
  -7  -1 -10 2352.50 380.789   5
  -7   1 -10 1833.25 364.717   5
  -7  -1 -10 1541.60 322.311  17
  -7   1 -10 1801.06 353.559  14
  -7  -1 -11 4565.47 514.650   5
  -7   1 -11 4413.64 518.864   5
  -7  -1 -11 4331.60 533.776  17
  -7   1 -11 4070.71 512.556  14
  -7  -1 -12 3698.00 431.301   5
  -7   1 -12 4131.17 472.542   5
  -7  -1 -12 4217.24 501.029  17
  -7  -1 -13 5160.15 484.667   5
  -7   1 -13 5145.56 500.046   5
  -7  -1 -13 5022.48 512.930  17
  -7  -1 -14 2073.18 289.414   5
  -7   1 -14 2384.49 319.109   5
  -7  -1 -14 2442.53 343.124  17
  -7  -1 -15 7230.51 456.865   5
  -7   1 -15 9170.98 563.553   5
  -7  -1 -15 8653.62 573.221  17
  -7   1 -16 200.369 96.6145   5
  -7  -1 -16 182.296 89.7445  17
  -7  -2  21 91.8397 47.9709  16
  -7  -2  20-6.63463 54.8120  16
  -7  -2  19 40.8629 71.5198  16
  -7   2  18 750.754 157.032   6
  -7  -2  18 1165.67 232.629  16
  -7   2  18 860.810 213.762  15
  -7   2  17 2204.84 295.134   6
  -7  -2  17 2369.80 340.775  16
  -7   2  17 2191.14 339.686  15
  -7   2  16-120.939 75.1047   6
  -7  -2  16 106.163 103.946  16
  -7   2  16 121.380 171.492  15
  -7   2  15 4212.61 463.484   6
  -7  -2  15 3153.66 395.073  16
  -7   2  15 3374.06 464.086  15
  -7   2  14 3846.49 469.796   6
  -7  -2  14 4349.57 500.807  16
  -7   2  14 3179.78 459.296  15
  -7   2  13 3887.10 486.974   6
  -7  -2  13 3720.80 464.115  10
  -7  -2  13 3990.27 478.399  16
  -7   2  13 4537.10 565.249  15
  -7   2  12 17285.6 1018.59   6
  -7  -2  12 13977.1 927.237  10
  -7  -2  12 16993.3 976.816  16
  -7   2  12 17104.0 1084.25  15
  -7   2  11 6459.22 633.027   6
  -7  -2  11 4582.76 542.876  10
  -7  -2  11 4811.85 519.729  16
  -7   2  11 5226.06 600.020  15
  -7   2  10 1287.97 291.949   6
  -7  -2  10 1172.09 286.424  10
  -7  -2  10 1222.52 273.121  16
  -7   2   9 7432.78 671.290   6
  -7  -2   9 6982.74 676.129  10
  -7  -2   9 7118.08 625.998  16
  -7   2   8 4002.36 493.561   6
  -7  -2   8 4167.37 539.143  10
  -7  -2   8 4004.64 472.783  16
  -7   2   7 4710.92 590.487  12
  -7   2   7 4033.06 479.882   6
  -7  -2   7 4003.66 518.304  10
  -7  -2   7 4497.16 500.766  16
  -7   2   7 4301.50 1001.13   4
  -7  -2   7 3744.14 555.347   8
  -7   2   6 30339.9 1473.28  12
  -7   2   6 26895.0 1243.09   6
  -7  -2   6 29916.8 1408.80  10
  -7   2   6 26662.4 2566.36   4
  -7  -2   6 29368.5 1268.02  16
  -7  -2   6 27232.8 1141.46   8
  -7   2   5 14514.7 995.996  12
  -7   2   5 12581.9 848.592   6
  -7  -2   5 13916.0 947.750  10
  -7  -2   5 13628.9 861.023  16
  -7   2   5 13343.1 1783.81   4
   7  -2  -5 10687.5 1494.60   1
  -7  -2   5 13314.5 802.254   8
  -7   2   4 42267.1 1693.69  12
  -7  -2   4 41743.3 1645.34  10
  -7  -2   4 40595.6 1500.87  16
  -7   2   4 42664.7 3155.07   4
  -7  -2   4 39493.3 1360.84   8
  -7   2   3 12992.5 943.704  12
  -7  -2   3 13085.2 926.551  10
   7  -2  -3 9308.12 1345.83   1
  -7  -2   3 13648.1 868.393  16
  -7   2   3 12607.5 1760.31   4
  -7  -2   3 12403.0 786.007   8
  -7   2   2 51351.1 1903.06  12
  -7   2   2 43652.7 1606.17   7
  -7  -2   2 47918.9 1773.92  10
  -7  -2   2 51805.7 1700.43  16
  -7   2   2 49228.0 3427.57   4
  -7   2   2 50312.6 1708.28  14
  -7  -2   2 50043.6 1574.45   8
  -7   2   1 4363.69 563.767  12
  -7   2   1 3666.52 457.514   7
   7  -2  -1 4463.72 919.875   1
  -7  -2   1 4037.48 518.903  10
  -7  -2   1 4239.25 503.153  16
  -7   2   1 3868.44 907.888   4
  -7   2   1 4147.68 500.019  14
  -7  -2   1 4604.81 487.350   8
  -7   2   0 4681.76 586.636  12
  -7   2   0 4677.02 535.922   7
   7  -2   0 3156.14 736.332   1
  -7  -2   0 5109.46 550.809  16
  -7   2   0 5455.12 1144.55   4
  -7   2   0 4443.02 524.156  14
  -7   2  -1 757.457 269.898  12
  -7   2  -1 650.657 207.547   7
  -7  -2  -1 756.934 238.350  17
  -7  -2  -1 696.683 219.097  16
  -7   2  -1 313.951 260.771   4
  -7   2  -1 816.014 234.619  14
  -7   2  -2 9311.93 774.916   7
  -7  -2  -2 11074.9 914.408  17
  -7  -2  -2 10936.4 823.944  16
  -7   2  -2 10969.8 849.019  14
  -7   2  -3 1313.06 306.874   7
  -7  -2  -3 1305.99 316.006  17
  -7  -2  -3 1449.97 325.505  16
  -7   2  -3 1491.00 333.053  14
  -7   2  -4 1416.41 317.243   7
  -7  -2  -4 1810.63 376.861  17
  -7  -2  -4 1773.29 363.552  16
  -7   2  -4 1387.52 323.967  14
  -7  -2  -5 1042.34 292.435  17
  -7  -2  -5 1323.91 315.390  16
  -7   2  -5 844.654 303.404  14
  -7   2  -6 13095.1 909.970   5
  -7  -2  -6 14368.2 1022.16  17
  -7  -2  -6 14810.2 984.921  16
  -7   2  -6 14472.0 994.821  14
  -7   2  -7 13602.7 915.212   5
  -7  -2  -7 14403.6 1005.60  17
  -7  -2  -7 13588.4 947.709  16
  -7   2  -7 15009.6 1025.17  14
  -7  -2  -8 883.477 298.004  17
  -7   2  -8 981.512 292.023   5
  -7   2  -8 1059.44 300.468  14
  -7   2  -9 4917.70 506.899  11
  -7   2  -9 4794.53 530.963   5
  -7  -2  -9 4699.28 551.931  17
  -7   2  -9 5371.32 631.731  14
  -7   2 -10 1234.67 227.635  11
  -7   2 -10 1425.83 286.898   5
  -7  -2 -10 927.412 252.698  17
  -7   2 -10 738.364 189.119  14
  -7   2 -11 1471.32 250.427  11
  -7   2 -11 1551.00 283.809   5
  -7  -2 -11 1783.86 328.861  17
  -7   2 -11 1835.25 333.177  14
  -7   2 -12 194.995 110.367   5
  -7  -2 -12 88.6308 103.654  17
  -7   2 -13 105.053 99.5454   5
  -7  -2 -13 192.436 108.844  17
  -7   2 -14 582.801 131.053   5
  -7  -2 -14 618.609 160.955  17
  -7  -2 -15-70.8297 77.9084  17
  -7   3  18 1742.14 225.159  12
  -7   3  17 1719.41 245.953  12
  -7  -3  17 1156.11 164.728  16
  -7   3  16 3897.28 413.121  12
  -7  -3  16 2572.95 274.182  16
  -7   3  15-73.9876 109.326  12
  -7  -3  15 160.494 67.0689  10
  -7  -3  15 102.545 86.0444  16
  -7  -3  14 86.5494 111.375  10
  -7   3  14 243.860 113.670  18
  -7  -3  14 120.191 89.0559  16
  -7   3  13 3877.17 512.775  12
  -7  -3  13 3600.87 437.120  10
  -7   3  13 2692.95 334.637  18
  -7  -3  13 2960.85 352.150  16
  -7   3  12 255.524 178.836  12
  -7  -3  12 160.946 142.947  10
  -7   3  12 295.691 153.542  18
  -7  -3  12 115.366 77.1305  16
  -7  -3  11 3462.42 471.915  10
  -7   3  11 3712.59 426.812  18
  -7  -3  11 3129.50 370.731  16
  -7  -3  10 6615.69 651.317  10
  -7  -3  10 6740.72 558.971  16
  -7   3   9 713.106 234.540  12
  -7  -3   9 492.947 199.359  10
  -7  -3   9 515.030 158.779  16
  -7   3   8 4150.34 558.102  12
  -7  -3   8 3727.58 509.978  10
  -7  -3   8 3628.68 413.877  16
  -7   3   8 3563.93 452.107  14
  -7   3   7 3579.27 532.969  12
  -7  -3   7 3301.73 454.406  10
  -7  -3   7 2906.91 368.014  16
  -7   3   7 3721.00 463.955  14
  -7   3   6 1896.98 379.692  12
  -7  -3   6 1673.65 365.685  10
  -7  -3   6 1900.52 305.140  16
  -7   3   6 1711.00 316.189  14
  -7   3   5-122.667 186.777  12
  -7  -3   5 147.550 203.267  10
  -7  -3   5 255.068 161.688  16
  -7  -3   5 302.044 602.150   8
  -7   3   5-6.86222 97.3142  14
  -7   3   4 329.455 161.568  12
  -7  -3   4 401.729 141.166  10
  -7  -3   4 546.976 176.313  16
  -7   3   4 490.560 187.924  14
  -7  -3   4 654.521 673.151   8
  -7   3   3-112.809 122.371  12
  -7   3   3 126.549 158.126   7
  -7   3   3 4.41871 75.9043  11
  -7  -3   3-296.989 261.512  10
  -7  -3   3-67.8483 98.3451  16
  -7   3   3-44.5397 114.546  14
  -7  -3   3 101.899 549.040   8
  -7  -3   2 1431.89 434.102   8
  -7   3   2 901.565 259.307  12
  -7   3   2 939.623 246.023   7
  -7   3   2 1034.98 245.544  11
  -7  -3   2 556.824 217.899  10
  -7   3   2 687.990 215.812  14
  -7   3   1 3261.03 480.475  12
  -7   3   1 3250.98 452.930   7
  -7   3   1 3129.62 394.837  11
  -7  -3   1 3154.85 463.858  10
  -7   3   1 3377.67 457.411  14
  -7  -3   1 3882.68 488.119   8
  -7  -3   0 703.796 215.882   8
  -7   3   0 1047.37 263.087   7
  -7   3   0 1108.35 257.708  11
   7  -3   0 750.400 179.421   9
  -7   3   0 913.546 221.787  14
  -7  -3  -1 2109.70 323.154   8
  -7   3  -1 1845.10 331.907   7
  -7   3  -1 2003.57 311.146  11
  -7   3  -1 2235.49 392.993  14
  -7   3  -2 5598.07 580.254   7
  -7   3  -2 4983.95 509.338  11
  -7   3  -2 5228.57 589.823  14
  -7  -3  -2 5803.18 558.066   8
  -7   3  -3 5197.26 552.808   7
  -7   3  -3 5321.33 534.465  11
  -7   3  -3 5468.47 597.634  14
  -7  -3  -3 5573.16 538.617   8
  -7   3  -4 6217.24 616.054   7
  -7   3  -4 4956.90 507.403  11
  -7   3  -4 6534.38 675.531  14
  -7  -3  -4 5697.28 538.204   8
  -7   3  -5 8164.71 644.426  11
  -7   3  -5 9423.54 774.970  14
  -7  -3  -5 9979.99 689.244   8
  -7   3  -6 2626.96 368.548  11
  -7   3  -6 2729.45 418.502  14
  -7  -3  -6 3006.93 369.640   8
  -7   3  -7 3114.67 380.032  11
  -7   3  -7 3491.40 467.284  14
  -7  -3  -7 3055.21 374.798   8
  -7  -3  -8 551.597 145.058   8
  -7   3  -8 819.088 197.693  11
  -7   3  -8 767.266 218.720  14
  -7   3  -9 7450.97 533.769  11
  -7  -3  -9 8524.22 557.569   8
  -7  -3 -10 257.123 101.867   8
  -7   3 -10 80.4113 66.1862  11
  -7  -3 -11 382.539 114.164   8
  -7   3 -11 5.20259 62.0248  11
  -7  -3 -12 1796.03 182.702   8
  -7  -4  13 455.208 115.388  10
  -7   4  12 22.2130 68.6337  12
  -7  -4  12 270.604 93.8257  10
  -7   4  11 980.445 199.467  12
  -7  -4  11 1839.16 263.816  10
   7  -4 -10-252.299 103.497  13
  -7   4  10-44.2802 77.6354  12
  -7  -4  10 24.5841 85.2980  10
  -7   4   9 12220.3 742.358  12
  -7  -4   9 10758.2 674.798  10
   7  -4  -9 12069.2 690.562  13
   7  -4  -8 104.912 112.189  13
  -7   4   8-111.696 138.945  12
  -7   4   8 231.658 150.595   7
  -7   4   8 58.7704 55.2955  11
  -7  -4   8-13.8840 99.7675  10
   7  -4  -7 5489.83 528.904  13
  -7   4   7 4312.96 453.859  12
  -7   4   7 5279.55 478.689   7
  -7   4   7 4052.09 359.925  11
  -7  -4   7 4584.86 463.095  10
   7  -4  -6 756.328 237.675  13
  -7   4   6 287.188 113.291  12
  -7   4   6 693.981 181.587   7
  -7   4   6 730.102 164.818  11
  -7  -4   6 1018.71 252.628  10
  -7   4   5 1843.90 293.422  12
  -7   4   5 2242.51 321.164   7
  -7   4   5 2023.01 263.556  11
  -7  -4   5 2123.08 312.172  10
  -7   4   4 10907.6 704.576   7
  -7   4   4 8900.10 563.488  11
  -7  -4   4 9827.29 696.105  10
  -7   4   3 2787.51 360.046   7
  -7   4   3 2600.65 311.101  11
   7  -4  -3 2569.68 297.024   9
  -7   4   2 831.918 201.818   7
  -7   4   2 807.766 177.925  11
   7  -4  -2 908.444 190.161   9
  -7   4   1 2940.34 366.283   7
  -7   4   1 2481.12 308.047  11
   7  -4  -1 2513.53 285.965   9
   7  -4   0 113.413 93.6721  13
  -7   4   0 286.327 130.829   7
  -7   4   0 84.9179 67.2644  11
   7  -4   0 182.821 76.3776   9
   7  -4   1 1103.53 245.805  13
  -7   4  -1 1329.35 247.182   7
  -7   4  -1 1197.02 209.938  11
   7  -4   1 1137.72 184.092   9
  -7  -4  -1 513.621 471.959   8
   7  -4   2 42.7262 76.9572  13
  -7   4  -2 230.888 124.169   7
  -7   4  -2 177.638 89.0880  11
   7  -4   2 25.7388 57.2266   9
   7  -4   3 209.872 86.0542  13
   7  -4   3 385.217 93.6101   9
   7  -4   4 808.084 173.633  13
  -7   4  -4 865.212 173.661  11
  -7  -4  -4 810.981 394.938   8
  -7   4  -5 387.502 109.423  11
  -7  -4  -5-70.2334 340.031   8
  -7   4  -6 1089.75 172.035  11
  -7  -4  -6 1550.95 311.466   8
  -8   0  21 58.4088 52.4494   6
  -8   0  20 980.578 190.927   6
  -8   0  20 567.875 112.415  16
  -8   0  19-42.5127 95.6604   6
  -8   0  19 154.254 106.102  16
  -8   0  18 8879.79 582.085  16
  -8   0  17-127.637 88.3593  16
  -8   0  16-130.013 102.017  16
  -8   0  15 97.3459 84.6379  16
  -8   0  14 108.521 130.287  16
  -8   0  13 276.573 173.445  16
  -8   0  12 10946.6 793.428  16
  -8   0  11-63.5721 156.899   6
  -8   0  11-71.5910 141.384  16
  -8   0  10 48188.8 1728.21   6
  -8   0  10 45943.0 1585.73  16
  -8   0   9-222.201 198.330   6
  -8   0   9-171.036 163.501  16
  -8   0   8 43426.2 1581.36   6
  -8   0   8 42881.6 1495.85  16
  -8   0   7-280.107 150.144   6
  -8   0   7-198.071 153.947  16
  -8   0   6 56842.8 1764.96   6
  -8   0   6 52767.8 1629.86  16
  -8   0   5-239.319 138.588   6
  -8   0   5 169.876 129.353  16
  -8   0   4 3466.37 446.179   6
  -8   0   4 3079.56 399.346  16
  -8   0   3-210.904 166.943  12
  -8   0   3 103.866 113.289   6
  -8   0   3-85.3542 120.560  16
  -8   0   2 2797.88 380.732  16
  -8   0   1 57.8248 126.111  16
  -8   0   0 34866.2 1395.83  16
  -8   0   0 34675.0 1424.90  14
  -8   0  -1-185.252 134.998  16
  -8   0  -1-225.511 139.103  14
  -8   0  -2 286.985 145.004  16
  -8   0  -2 136.107 131.393  14
  -8   0  -3-118.467 127.268  16
  -8   0  -3-136.771 103.316  14
  -8   0  -4 52020.7 1807.39  16
  -8   0  -4 48313.6 1743.94  14
  -8   0  -5 87.5001 164.687  16
  -8   0  -5 409.723 210.288  14
  -8   0  -6 5358.73 616.878  16
  -8   0  -6 5232.19 580.885  14
  -8   0  -7 118.219 152.303   5
  -8   0  -7 128.635 175.969  14
  -8   0  -8 29764.0 1380.45   5
  -8   0  -8 26291.4 1255.60  17
  -8   0  -9 231.088 136.330  17
  -8   0  -9-20.5154 147.993   5
  -8   0 -10 4766.40 528.536   5
  -8   0 -10 3643.27 436.265  17
  -8   0 -11-88.9690 155.106   5
  -8   0 -11-39.8702 112.148  17
  -8   0 -12 9694.22 674.109   5
  -8   0 -12 7377.28 549.914  17
  -8   0 -13 55.6988 98.5849   5
  -8   0 -13 36.4472 55.2906  17
  -8   0 -14 503.680 139.561   5
  -8   0 -15 31.4533 40.9267   5
  -8  -1  21 633.050 117.505  16
  -8   1  20 2538.37 262.770   6
  -8  -1  20 2438.21 266.690   6
  -8  -1  20 2587.24 271.304  16
  -8   1  19 569.295 157.841   6
  -8  -1  19 532.941 148.974   6
  -8  -1  19 449.524 142.491  16
  -8   1  18-1.76378 91.4501  12
  -8   1  18 254.239 116.170   6
  -8  -1  18 123.042 131.975  16
  -8   1  17 3185.38 400.626   6
  -8  -1  17 2823.16 389.669  16
  -8   1  16 2224.91 346.967   6
  -8  -1  16 2199.09 348.086  16
  -8   1  15 1613.38 321.797   6
  -8  -1  15 1624.20 335.719  16
  -8   1  14 137.567 140.025   6
  -8  -1  14 293.155 153.465  16
  -8   1  13 20039.5 1145.58   6
  -8  -1  13 20168.0 1113.24  16
  -8   1  12 5049.64 581.122   6
  -8  -1  12 4969.43 550.754  16
  -8   1  11 7077.27 756.126  12
  -8   1  11 6404.48 629.740   6
  -8  -1  11 6640.79 621.736   6
  -8  -1  11 7580.74 684.548  16
  -8   1  10 1069.94 304.628  12
  -8   1  10 744.101 195.740   6
  -8  -1  10 933.509 227.177   6
  -8  -1  10 1064.66 265.013  16
  -8   1   9 11293.9 930.834  12
  -8   1   9 10701.9 791.885   6
  -8  -1   9 10695.7 766.161   6
  -8  -1   9 10911.6 799.232  16
  -8   1   8 242.564 164.477  12
  -8   1   8 75.3831 111.499   6
  -8  -1   8 69.3103 94.1467   6
  -8  -1   8 26.4004 130.313  16
  -8   1   7 10146.0 868.957  12
  -8   1   7 9704.33 747.076   6
  -8  -1   7 8996.33 689.081   6
  -8  -1   7 10979.1 779.039  16
  -8   1   7 7846.21 1374.90   4
  -8   1   6 16685.5 1116.41  12
  -8   1   6 14930.4 909.457   6
  -8  -1   6 16272.5 945.708  16
  -8   1   5 164964. 3494.21  12
  -8   1   5 156828. 2930.58   6
  -8  -1   5 157943. 2944.96  16
  -8   1   4 28393.9 1457.02  12
  -8   1   4 27434.2 1223.88   6
  -8   1   4 22013.8 2300.57   4
  -8  -1   4 28390.1 1235.67  16
  -8  -1   4 21814.1 928.299   8
  -8   1   3 5004.88 614.852  12
  -8  -1   3 5226.13 543.091  16
  -8   1   3 5443.42 1189.74   4
  -8  -1   3 4745.33 441.557   8
  -8  -1   2 1512.71 254.066   8
  -8   1   2 1506.06 366.025  12
  -8   1   2 1307.08 255.598  16
  -8  -1   2 1186.78 276.616  16
  -8   1   2 461.791 347.098   4
  -8   1   1 1232.80 302.514  12
  -8   1   1 1552.38 294.630  16
  -8  -1   1 1488.16 314.067  16
  -8   1   1 1216.23 527.998   4
  -8   1   1 1295.15 317.514  14
  -8   1   0 365.165 173.741  16
  -8  -1   0 101.631 131.523  16
  -8   1   0 230.192 182.574  14
  -8  -1  -1 11420.1 869.773  17
  -8   1  -1 10507.3 760.389  16
  -8  -1  -1 12348.2 861.651  16
  -8   1  -1 11675.1 852.946  14
  -8  -1  -2 176.456 187.799  17
  -8   1  -2-304.524 192.596  16
  -8  -1  -2 186.627 160.020  16
  -8   1  -2 103.538 150.625  14
  -8  -1  -3 12311.2 925.560  17
  -8   1  -3 11159.3 801.615  16
  -8  -1  -3 12324.9 891.730  16
  -8   1  -3 11519.9 864.443  14
  -8  -1  -4 426.633 194.728  17
  -8   1  -4-89.2233 220.376  16
  -8  -1  -4-73.8381 168.960  16
  -8   1  -4-50.2541 141.699  14
  -8  -1  -5 346.263 241.596  17
  -8  -1  -5 10.6249 105.243   5
  -8  -1  -5 269.459 174.227  16
  -8   1  -5 436.863 207.906  14
  -8  -1  -6 221.178 142.364  17
  -8  -1  -6 127.325 125.811   5
  -8  -1  -6 409.120 209.168  16
  -8   1  -6-15.5551 115.118  14
  -8  -1  -7 7999.49 695.191   5
  -8   1  -7 10224.2 792.122   5
  -8  -1  -7 9194.47 793.969  17
  -8  -1  -7 8974.15 771.503  16
  -8   1  -7 8822.59 763.190  14
  -8  -1  -8 11.9627 86.6599   5
  -8  -1  -8 44.5874 130.275  17
  -8   1  -8-299.675 205.568   5
  -8   1  -8 21.4486 157.614  14
  -8  -1  -9 3169.52 410.664   5
  -8  -1  -9 2905.77 430.819  17
  -8   1  -9 2165.18 344.007   5
  -8   1  -9 2974.99 440.845  14
  -8  -1 -10 51.3172 91.9852   5
  -8   1 -10 123.774 131.392   5
  -8  -1 -10 23.7526 96.4243  17
  -8   1 -10 141.011 140.025  14
  -8  -1 -11 182.170 69.9688   5
  -8   1 -11 196.169 131.619   5
  -8  -1 -11 172.864 95.6055  17
  -8  -1 -12 828.307 167.761   5
  -8  -1 -12 861.543 197.913  17
  -8   1 -13 4446.13 392.252   5
  -8  -1 -13 3829.60 373.282  17
  -8   1 -14 487.324 117.300   5
  -8  -1 -14 550.315 135.283  17
  -8   1 -15 299.482 80.2615   5
  -8   2  19-145.214 77.2803  12
  -8  -2  19 55.1377 64.9152  16
  -8   2  18 2919.73 325.326  12
  -8  -2  18 2876.82 310.958  16
  -8   2  17 1779.61 303.959  12
  -8   2  17 1588.93 228.671   6
  -8  -2  17 1627.91 254.721  16
  -8   2  16 357.955 151.190  12
  -8   2  16 574.183 164.631   6
  -8  -2  16 542.249 158.521  16
  -8   2  15 1852.69 324.032  12
  -8   2  15 1853.44 280.839   6
  -8  -2  15 1500.82 274.397  16
  -8   2  14 4016.85 536.239  12
  -8   2  14 3868.44 437.763   6
  -8  -2  14 4015.96 447.068  16
  -8   2  13 7546.40 724.892  12
  -8   2  13 5311.95 537.274   6
  -8  -2  13 6702.08 589.221  16
  -8   2  12 5896.70 680.059  12
  -8   2  12 6249.68 625.255   6
  -8  -2  12 3880.14 453.328  10
  -8  -2  12 5610.23 542.540  16
  -8   2  11 5114.63 644.082  12
  -8   2  11 5129.16 551.370   6
  -8  -2  11 3475.20 482.735  10
  -8  -2  11 4846.75 518.395  16
  -8   2  10 1562.78 397.306  12
  -8   2  10 1325.83 285.626   6
  -8  -2  10 1249.73 318.532  10
  -8  -2  10 1352.42 307.880  16
  -8   2   9 269.602 225.658  12
  -8   2   9 413.952 200.566   6
  -8  -2   9 303.454 237.942  10
  -8  -2   9 342.479 162.434  16
  -8   2   8 4601.81 587.042  12
  -8   2   8 4960.15 546.758   6
  -8  -2   8 4956.09 600.638  10
  -8  -2   8 5082.32 529.093  16
  -8   2   7 2026.40 411.460  12
  -8  -2   7 1714.79 392.182  10
  -8  -2   7 1631.34 320.575  16
  -8  -2   7 1301.56 452.950   8
  -8   2   6 441.864 250.827  12
  -8  -2   6 289.940 186.725  10
  -8  -2   6 518.119 187.058  16
  -8  -2   6 537.924 440.539   8
  -8   2   5 42.0907 199.805  12
  -8  -2   5-143.822 257.639  10
  -8  -2   5-38.3533 99.4161  16
  -8  -2   5 123.687 392.372   8
  -8  -2   4 121.709 290.698   8
  -8   2   4-238.974 176.245  12
  -8  -2   4 8.19926 111.846  16
  -8   2   4-50.4670 158.275  14
  -8  -2   3 570.174 195.900   8
  -8   2   3 532.591 229.162  12
  -8  -2   3 141.606 139.012  16
  -8   2   3 663.065 276.650  14
  -8   2   2 6150.38 678.210  12
  -8  -2   2 6186.56 602.900  16
  -8   2   2 6189.22 635.748  14
  -8  -2   2 5578.92 542.179   8
  -8  -2   1 1885.85 337.289   8
  -8   2   1 1469.28 325.158  12
  -8  -2   1 1735.06 340.484  16
  -8   2   1 1554.18 330.498  14
  -8   2   0 20649.5 1104.33   7
  -8  -2   0 25387.7 1261.96  16
  -8   2   0 24277.9 1222.68  14
  -8  -2   0 22992.7 1125.90   8
  -8   2  -1 6845.57 635.791   7
  -8  -2  -1 8665.58 753.904  16
  -8   2  -1 7185.63 663.499  14
  -8  -2  -1 7062.77 620.916   8
  -8  -2  -2 1773.47 351.762  16
  -8   2  -2 2291.27 403.494  14
  -8  -2  -3 1583.72 396.032  17
  -8  -2  -3 1490.50 326.883  16
  -8   2  -3 1418.66 328.862  14
  -8  -2  -4 15038.3 1037.73  17
  -8  -2  -4 14875.4 976.060  16
  -8   2  -4 13753.6 936.844  14
  -8   2  -5 13350.5 878.871   5
  -8  -2  -5 14240.5 1002.76  17
  -8  -2  -5 14400.5 954.053  16
  -8   2  -5 14116.7 948.897  14
  -8   2  -6 2910.17 409.475   5
  -8  -2  -6 3071.25 462.780  17
  -8  -2  -6 2539.28 420.148  16
  -8   2  -6 3042.78 445.447  14
  -8  -2  -7 89.8671 165.921  17
  -8   2  -7 167.913 122.586   5
  -8   2  -7 365.121 231.054  14
  -8  -2  -8 1063.95 259.093  17
  -8   2  -8 1111.18 239.374   5
  -8   2  -8 1063.74 278.090  14
  -8   2  -9 5677.95 506.204   5
  -8  -2  -9 5310.76 527.576  17
  -8   2  -9 5184.92 534.427  14
  -8   2 -10 387.926 154.005   5
  -8  -2 -10 565.407 169.106  17
  -8   2 -10 194.861 121.910  14
  -8   2 -11 25.8849 75.8651   5
  -8  -2 -11-30.7689 69.2074  17
  -8   2 -12 1562.59 201.468   5
  -8  -2 -12 1668.73 239.277  17
  -8   3  16 482.342 132.224  12
  -8   3  15-4.91751 71.1761  12
  -8  -3  15 60.3562 41.6193  16
  -8   3  14 786.201 200.122  12
  -8  -3  14 567.200 128.926  16
  -8   3  13 6657.65 574.663  12
  -8  -3  13 7195.01 547.523  10
  -8  -3  13 5319.78 413.089  16
  -8   3  12 7568.32 640.748  12
  -8  -3  12 6748.24 574.816  10
  -8   3  11 1035.89 262.488  12
  -8  -3  11 1168.90 279.611  10
  -8  -3  11 921.147 194.814  16
  -8   3  10 1616.56 321.251  12
  -8  -3  10 1434.38 319.365  10
  -8  -3  10 1382.94 238.282  16
  -8   3  10 890.398 212.209  14
  -8   3   9 6229.53 622.095  12
  -8  -3   9 5484.09 584.090  10
  -8  -3   9 5027.80 454.975  16
  -8   3   9 5514.88 523.522  14
  -8   3   8 205.824 151.551  12
  -8   3   8 198.550 83.0698   7
  -8  -3   8 140.005 182.460  10
  -8  -3   8 160.155 73.4710  16
  -8   3   8 396.685 175.071  14
  -8   3   7 662.458 274.226  12
  -8   3   7 415.820 117.988   7
  -8  -3   7 463.619 142.228  10
  -8  -3   7 384.954 134.421  16
  -8   3   7 456.394 197.399  14
  -8   3   6 1536.78 337.849  12
  -8   3   6 1789.07 302.409   7
  -8  -3   6 1719.87 356.000  10
  -8  -3   6 1356.61 252.230  16
  -8   3   6 2152.26 345.541  14
  -8   3   5 4836.72 559.769  12
  -8   3   5 5939.68 557.247   7
  -8  -3   5 5527.80 600.525  10
  -8  -3   5 5042.19 477.748  16
  -8   3   5 5662.11 548.200  14
  -8   3   4 5915.34 610.187  12
  -8   3   4 6307.72 575.664   7
  -8  -3   4 5952.27 523.461  16
  -8   3   4 7106.98 624.149  14
  -8  -3   4 7209.66 830.737   8
  -8   3   3 4217.33 533.622  12
  -8   3   3 4684.62 499.340   7
  -8  -3   3 4873.67 482.400  16
  -8   3   3 4651.11 505.230  14
  -8  -3   3 5371.26 833.962   8
  -8   3   2 8219.27 668.658   7
  -8  -3   2 8198.30 623.435  16
  -8   3   2 9151.48 713.018  14
  -8  -3   2 9584.14 910.275   8
  -8   3   1-82.3518 151.400   7
  -8  -3   1-43.1304 61.1262  16
  -8   3   1 60.5058 104.367  14
  -8  -3   1-339.632 474.054   8
  -8  -3   0 16.0405 284.521   8
  -8   3   0 234.460 154.131   7
  -8   3   0-88.1866 150.015  14
  -8  -3  -1 522.183 215.146   8
  -8   3  -1 701.588 229.153   7
  -8   3  -1 768.068 204.480  14
  -8  -3  -2 646.437 172.279   8
  -8   3  -2 827.394 221.273  14
  -8  -3  -3-50.1114 146.536   8
  -8   3  -3 148.586 139.822  14
  -8  -3  -4 380.196 165.725   8
  -8   3  -4 321.085 184.167  14
  -8  -3  -5 1637.67 252.797   8
  -8   3  -5 1839.83 313.483  14
  -8   3  -6 7687.49 616.260  14
  -8  -3  -6 7297.98 505.526   8
  -8  -3  -7 1006.82 190.016   8
  -8   3  -7 1105.56 237.812  14
  -8  -3  -8 322.238 107.070   8
  -8  -3  -9 1743.05 197.300   8
  -8  -3 -10 2848.24 223.860   8
   8  -4  -8 651.203 153.135  13
  -8   4   8 144.315 61.8613   7
   8  -4  -7 1448.96 227.668  13
  -8   4   7 975.876 168.927   7
   8  -4  -6 24.3643 80.5522  13
  -8   4   6 179.862 94.4981   7
   8  -4  -5 2580.98 319.295  13
  -8   4   5 2086.53 262.397   7
   8  -4  -4 1389.16 255.902  13
  -8   4   4 1312.83 224.418   7
   8  -4  -3 2422.70 321.370  13
  -8   4   3 3030.66 315.084   7
   8  -4  -2 41.2780 97.3650  13
  -8   4   2 218.051 84.7051   7
   8  -4  -1 340.797 129.794  13
  -8   4   1 184.390 89.9483   7
   8  -4   0 6716.80 496.993  13
   8  -4   1 2148.16 267.032  13
   8  -4   2 2549.67 266.548  13
  -9   0  20 4378.44 308.282   6
  -9   0  19 52.3479 64.4912   6
  -9   0  18-80.1392 91.4665   6
  -9   0  18-8.21514 44.8777  16
  -9   0  17 13.2065 102.767   6
  -9   0  17 35.4887 77.6280  16
  -9   0  16 4271.34 458.463   6
  -9   0  16 3769.73 382.908  16
  -9   0  15-86.8740 156.283   6
  -9   0  15-101.582 76.3508  16
  -9   0  14 16768.3 975.533   6
  -9   0  14 14369.3 824.270  16
  -9   0  13-6.14506 110.080   6
  -9   0  13 50.3003 101.986  16
  -9   0  12 13481.0 922.124   6
  -9   0  12 11619.0 791.394  16
  -9   0  11 44.5998 104.421   6
  -9   0  11 34.7779 103.879  16
  -9   0  10 8885.03 728.531   6
  -9   0  10 7656.61 636.132  16
  -9   0   9 7.72713 101.662   6
  -9   0   9-56.7774 87.0303  16
  -9   0   8 14047.6 913.018   6
  -9   0   8 13907.9 870.833  16
  -9   0   7-116.413 130.767   6
  -9   0   7 123.742 121.831  16
  -9   0   6 72811.2 2045.03   6
  -9   0   6 72513.1 1966.68  16
  -9   0   5-87.9356 157.921   6
  -9   0   5-48.5718 104.476  16
  -9   0   4 36015.4 1406.07  16
  -9   0   3 272.607 132.672  16
  -9   0   2 2629.61 383.407  16
  -9   0   2 3167.96 444.340  14
  -9   0   1 417.209 169.168  16
  -9   0   1 216.843 113.967  14
  -9   0   0 8085.40 698.766  16
  -9   0   0 7337.65 657.175  14
  -9   0  -1-31.7459 159.621  16
  -9   0  -1-85.3641 146.913  14
  -9   0  -2 12042.2 847.543  16
  -9   0  -2 11758.3 844.954  14
  -9   0  -3 29.6029 129.969  16
  -9   0  -3 135.408 139.674  14
  -9   0  -4 5579.03 593.322  16
  -9   0  -4 5408.67 557.896  14
  -9   0  -5 191.187 126.294  16
  -9   0  -6 5463.26 579.839   5
  -9   0  -7-132.514 171.900   5
  -9   0  -8 197.773 109.752   5
  -9   0  -9-11.7397 106.428   5
  -9   0 -10 2541.76 330.026   5
  -9   0 -11-119.580 114.346   5
  -9   0 -12 15866.9 653.120   5
  -9   1  19 345.173 94.8039   6
  -9  -1  19 119.641 59.7046  16
  -9   1  18 859.387 165.612   6
  -9  -1  18 977.240 174.764   6
  -9  -1  18 798.141 159.638  16
  -9   1  17 59.5884 71.5776   6
  -9  -1  17 359.742 124.801   6
  -9  -1  17 268.886 126.304  16
  -9   1  16 1483.43 253.258   6
  -9  -1  16 1595.33 259.415   6
  -9  -1  16 1806.84 282.779  16
  -9   1  15-157.753 130.856   6
  -9  -1  15-74.5629 109.201   6
  -9  -1  15 22.1370 106.049  16
  -9   1  14 604.638 113.286  12
  -9   1  14 630.068 152.771   6
  -9  -1  14 1111.63 234.533   6
  -9  -1  14 1067.85 269.157  16
  -9   1  13 2957.24 433.779  12
  -9   1  13 3349.20 433.696   6
  -9  -1  13 3356.81 416.405   6
  -9  -1  13 3255.91 424.123  16
  -9   1  12-107.192 105.957  12
  -9   1  12 232.212 182.611   6
  -9  -1  12 333.352 152.230   6
  -9  -1  12-160.642 146.437  16
  -9   1  11 8600.14 772.451  12
  -9   1  11 8165.29 706.764   6
  -9  -1  11 6893.79 596.176   6
  -9  -1  11 9238.46 717.191  16
  -9   1  10 24.1820 116.628  12
  -9   1  10 416.220 189.608   6
  -9  -1  10-18.6008 124.732   6
  -9  -1  10 11.8068 154.372  16
  -9   1   9 1370.45 338.528  12
  -9   1   9 1591.16 337.098   6
  -9  -1   9 1118.53 232.574   6
  -9  -1   9 1544.15 297.480  16
  -9   1   8 2811.33 462.298  12
  -9   1   8 2922.70 414.810   6
  -9  -1   8 2900.58 394.163   6
  -9  -1   8 3084.70 412.473  16
  -9   1   7 3727.71 521.821  12
  -9   1   7 3752.66 481.270   6
  -9  -1   7 3440.64 442.876  16
  -9   1   6 7189.00 737.594  12
  -9  -1   6 7879.99 667.438  16
  -9   1   5 9741.37 859.316  12
  -9  -1   5 10216.4 759.624  16
  -9   1   4 584.948 246.247  12
  -9  -1   4 406.617 226.499  16
  -9   1   3 221.556 195.959  12
  -9  -1   3 192.070 120.243  16
  -9   1   3 6.14231 131.191  14
  -9  -1   2 514.730 153.424   8
  -9   1   2 746.243 200.330  16
  -9  -1   2 1015.71 245.825  16
  -9   1   2 609.153 243.850  14
  -9   1   1 24079.5 1123.70  16
  -9  -1   1 26556.9 1262.00  16
  -9   1   1 24728.7 1222.09  14
  -9  -1   1 22734.7 995.092   8
  -9   1   0 5852.22 553.327  16
  -9  -1   0 7685.92 699.886  16
  -9   1   0 7265.45 673.915  14
  -9  -1   0 6255.32 529.812   8
  -9  -1  -1 30433.9 1379.91  16
  -9   1  -1 28173.8 1313.41  14
  -9   1  -2 3544.06 440.570  16
  -9  -1  -2 3738.04 486.532  16
  -9   1  -2 3858.70 502.881  14
  -9   1  -3 3700.24 443.259  16
  -9  -1  -3 4212.94 531.442  16
  -9   1  -3 4546.49 533.072  14
  -9  -1  -4 2186.76 339.441   5
  -9  -1  -4 2952.99 434.729  16
  -9   1  -4 3155.72 423.534  14
  -9  -1  -5 7.97154 111.543  17
  -9  -1  -5 53.8579 80.1407   5
  -9  -1  -5 74.9032 219.507  16
  -9   1  -5-82.0660 169.407  14
  -9  -1  -6 29.0427 145.851  17
  -9  -1  -6 186.836 111.039   5
  -9   1  -6-13.0558 133.587   5
  -9  -1  -6 105.355 186.424  16
  -9   1  -6-96.5564 206.681  14
  -9  -1  -7 8427.07 621.964   5
  -9   1  -7 8753.21 672.383   5
  -9  -1  -7 7850.42 646.962  17
  -9   1  -7 8068.98 684.129  14
  -9  -1  -8 45.1585 60.2655   5
  -9  -1  -8 65.8302 107.290  17
  -9   1  -8-74.8351 150.221   5
  -9   1  -8-192.522 143.067  14
  -9  -1  -9 3461.76 341.448   5
  -9   1  -9 3858.29 406.803   5
  -9  -1  -9 3442.18 386.961  17
  -9   1  -9 3768.97 423.849  14
  -9   1 -10-35.4879 101.359   5
  -9  -1 -10 51.4538 56.7147  17
  -9   1 -11-6.74419 67.3420   5
  -9   1 -12-46.4065 61.7486   5
  -9   2  17 985.781 181.125  12
  -9  -2  17 1258.53 180.136  16
  -9   2  16 2346.00 296.091  12
  -9  -2  16 2152.90 270.253  16
  -9   2  15 26.5976 92.0454  12
  -9  -2  15 66.4508 74.6570  16
  -9   2  14 2553.89 378.921  12
  -9  -2  14 2410.48 305.942  16
  -9   2  13 5744.02 583.755  12
  -9  -2  13 5660.31 498.888  16
  -9   2  12 923.673 240.873  12
  -9  -2  12 977.056 221.494  16
  -9   2  11 777.579 277.586  12
  -9  -2  11 774.604 222.877  16
  -9   2  10 1370.84 347.773  12
  -9  -2  10 1023.46 230.734  16
  -9   2   9 815.309 291.672  12
  -9  -2   9 665.258 191.075  16
  -9   2   8 734.023 205.176  12
  -9  -2   8 1089.45 248.870  16
  -9   2   7 2221.47 412.132  12
  -9  -2   7 1717.88 295.387  16
  -9   2   7 2270.74 379.167  14
  -9   2   6 4932.50 574.525  12
  -9  -2   6 5274.27 526.580  16
  -9   2   6 4655.67 519.462  14
  -9   2   5 8903.44 804.532  12
  -9  -2   5 8396.83 670.673  16
  -9   2   5 8709.71 699.086  14
  -9  -2   5 6953.43 664.632   8
  -9   2   4 151.603 155.916  12
  -9  -2   4 113.580 107.910  16
  -9   2   4 64.1884 125.914  14
  -9  -2   4 538.300 448.916   8
  -9   2   3 7133.34 725.596  12
  -9  -2   3 7686.55 673.929  16
  -9   2   3 6782.90 612.316  14
  -9  -2   3 6375.06 620.217   8
  -9  -2   2 1140.49 303.672   8
  -9  -2   2 751.904 209.815  16
  -9   2   2 900.126 266.329  14
  -9  -2   1 776.088 205.293   8
  -9  -2   1 317.302 168.447  16
  -9   2   1 540.263 198.166  14
  -9  -2   0 374.940 181.456   8
  -9  -2   0 268.904 115.110  16
  -9   2   0 86.8948 122.602  14
  -9  -2  -1 1312.09 258.146   8
  -9  -2  -1 1644.30 331.358  16
  -9   2  -1 965.916 235.907  14
  -9  -2  -2 127.351 130.988   8
  -9  -2  -2-172.115 169.935  16
  -9   2  -2 297.874 175.488  14
  -9  -2  -3 878.916 228.567   8
  -9  -2  -3 1013.39 250.111  16
  -9   2  -3 1099.64 287.858  14
  -9   2  -4 3318.66 390.281   5
  -9  -2  -4 4070.59 475.474  16
  -9   2  -4 3173.27 416.756  14
  -9  -2  -4 3343.79 388.029   8
  -9   2  -5 13333.2 772.442   5
  -9   2  -5 13165.4 818.724  14
  -9  -2  -5 13247.3 717.953   8
  -9   2  -6 14566.0 772.818   5
  -9   2  -6 14451.6 852.001  14
  -9  -2  -6 13603.9 701.190   8
  -9  -2  -7 666.291 140.199   8
  -9   2  -7 739.748 177.169   5
  -9   2  -7 440.577 166.410  14
  -9  -2  -8 47.3454 63.9082   8
  -9   2  -8 20.1264 58.8428   5
  -9   2  -8-46.4345 106.159  14
  -9   2  -9 1242.49 186.970   5
  -9  -2  -9 1595.40 199.024   8
  -9   2 -10 1209.62 158.502   5
  -9  -2 -10 1818.23 192.243   8
  -9   3  14 286.813 104.506  12
  -9   3  13 79.8288 81.7230  12
  -9   3  12 3739.72 383.013  12
  -9  -3  12 2257.24 231.735  16
  -9   3  11 1235.34 251.539  12
  -9  -3  11 742.398 139.075  16
  -9   3  10 668.844 206.629  12
  -9  -3  10 383.391 113.883  16
  -9   3  10 405.828 133.535  14
  -9   3   9 3757.66 435.690  12
  -9  -3   9 3110.50 314.680  16
  -9   3   8 9498.71 694.729  12
  -9  -3   8 8152.18 520.584  16
  -9   3   8 9121.20 612.263  14
  -9   3   7 8797.97 682.533  12
  -9  -3   7 7501.42 509.385  16
  -9   3   7 8027.25 588.602  14
  -9   3   6 1904.66 312.345  12
  -9  -3   6 1316.61 220.444  16
  -9   3   6 1614.67 273.160  14
  -9  -3   5 6495.47 489.268  16
  -9   3   5 6958.36 566.552  14
  -9  -3   4 182.963 64.9539  16
  -9   3   4 504.717 164.164  14
  -9  -3   3 4207.42 396.398  16
  -9   3   3 4933.35 475.597  14
  -9  -3   2 376.942 128.845  16
  -9   3   2 410.755 147.286  14
  -9  -3   2-136.939 498.857   8
  -9  -3   1 1333.00 207.151  16
  -9   3   1 1334.47 262.885  14
  -9  -3   1 1516.54 550.585   8
  -9   3   0 6218.83 525.992  14
  -9  -3   0 6674.60 663.651   8
  -9   3  -1 3785.23 404.845  14
  -9  -3  -1 4521.93 540.264   8
  -9   3  -2 7496.82 561.916  14
  -9  -3  -2 8354.51 588.925   8
  -9   3  -3 1018.65 196.631  14
  -9  -3  -3 1410.47 312.641   8
  -9  -3  -4-140.811 216.799   8
  -9   3  -4 40.1812 74.7526  14
  -9  -3  -5 1295.09 232.585   8
  -9   3  -5 1022.22 191.621  14
  -9  -3  -6 892.964 187.289   8
  -9   3  -6 1195.99 197.789  14
  -9  -3  -7 1550.89 203.906   8
 -10   0  17-3.28721 58.8702   6
 -10   0  16 6919.44 479.349   6
 -10   0  15 186.714 84.2157   6
 -10   0  15 166.728 87.5126  16
 -10   0  14 112.278 84.8285   6
 -10   0  14-32.6671 64.7777  16
 -10   0  13-226.125 167.514   6
 -10   0  13-82.3134 82.2100  16
 -10   0  12 4101.92 457.955   6
 -10   0  12 3026.93 361.301  16
 -10   0  11 63.1544 110.324   6
 -10   0  11 249.871 122.085  16
 -10   0  10 5733.22 548.135   6
 -10   0  10 5468.26 512.060  16
 -10   0   9 43.9483 131.875   6
 -10   0   9-16.1397 113.934  16
 -10   0   8 56765.2 1686.34  16
 -10   0   7 177.906 144.889  16
 -10   0   6 27524.7 1192.29  16
 -10   0   5-47.7123 122.353  16
 -10   0   5-2.10032 94.4077  14
 -10   0   4 2975.27 404.729  16
 -10   0   4 2339.15 348.141  14
 -10   0   3 8.99889 134.407  16
 -10   0   3 20.1494 113.359  14
 -10   0   2 3989.61 476.656  16
 -10   0   2 3763.46 440.227  14
 -10   0   1-4.16817 141.424  16
 -10   0   1-68.3681 125.946  14
 -10   0   0 21097.5 1076.30  16
 -10   0   0 19746.4 1000.54  14
 -10   0  -1 299.032 152.801  16
 -10   0  -1-64.7092 101.615  14
 -10   0  -2-130.767 140.834  16
 -10   0  -3 0.64721 129.992  16
 -10   0  -4 7599.20 617.030   5
 -10   0  -5 69.8376 133.462   5
 -10   0  -6 1873.52 294.347   5
 -10   0  -7-23.2305 91.7622   5
 -10   0  -8 3806.02 352.890   5
 -10   0  -9-9.90589 59.2109   5
 -10  -1  16 1115.98 181.721  16
 -10   1  15 1334.09 213.338   6
 -10  -1  15 727.768 144.131   6
 -10  -1  15 1432.23 224.132  16
 -10   1  14 585.029 153.401   6
 -10  -1  14 495.808 130.624   6
 -10  -1  14 726.934 182.631  16
 -10   1  13 5873.02 505.419   6
 -10  -1  13 4555.76 384.936   6
 -10  -1  13 5975.16 514.748  16
 -10   1  12 456.936 157.764  12
 -10   1  12 700.722 191.619   6
 -10  -1  12 682.313 161.452   6
 -10  -1  12 755.370 176.228  16
 -10   1  11 35.6384 110.169  12
 -10  -1  11 327.091 148.391   6
 -10  -1  11 37.4967 113.795  16
 -10   1  10 791.274 213.563  12
 -10  -1  10 1058.06 226.611  16
 -10   1   9 2207.16 367.264  12
 -10  -1   9 3387.11 431.807  16
 -10   1   8 2917.92 417.611  12
 -10  -1   8 3287.04 418.224  16
 -10  -1   7 192.307 158.100  16
 -10  -1   6 2850.61 399.312  16
 -10   1   6 3096.20 417.095  14
 -10  -1   5 3181.66 443.008  16
 -10   1   5 2809.76 398.534  14
 -10  -1   4 1301.15 271.453  16
 -10   1   4 1225.61 266.906  14
 -10  -1   3 1147.72 251.379  16
 -10   1   3 1195.37 263.719  14
 -10  -1   2 833.031 226.927  16
 -10   1   2 1003.37 268.774  14
 -10  -1   1 515.839 227.335  16
 -10   1   1 672.482 223.565  14
 -10  -1   0 127.734 134.256  16
 -10   1   0 173.982 135.600  14
 -10  -1  -1 6775.32 619.732  16
 -10   1  -1 7194.48 611.585  14
 -10  -1  -1 6095.69 447.533   8
 -10  -1  -2 5482.11 494.359   5
 -10  -1  -2 6233.64 587.250  16
 -10   1  -2 5964.33 549.730  14
 -10  -1  -2 5546.32 429.931   8
 -10  -1  -3 397.731 134.252   8
 -10  -1  -3 357.420 130.933   5
 -10  -1  -3 395.502 174.041  16
 -10   1  -3 693.903 205.909  14
 -10  -1  -4 1016.55 196.408   8
 -10  -1  -4 1011.82 201.602   5
 -10   1  -4 1087.78 235.837   5
 -10  -1  -4 1140.96 244.640  16
 -10   1  -4 838.475 211.739  14
 -10  -1  -5 15146.5 711.723   5
 -10   1  -5 17028.4 873.127  14
 -10  -1  -5 17069.2 716.233   8
 -10   1  -6 3544.90 377.324   5
 -10   1  -6 2825.02 344.209  14
 -10  -1  -6 2848.51 283.886   8
 -10  -1  -7-7.04183 53.4629   8
 -10   1  -7-131.190 100.697   5
 -10   1  -7-89.7431 81.4811  14
 -10  -1  -8 94.2706 59.8470   8
 -10   1  -8 56.3773 57.1109   5
 -10   1  -9 2040.00 221.318   5
 -10  -2  15 897.114 147.257  16
 -10   2  14 1228.42 191.487  12
 -10  -2  14 1622.71 208.215  16
 -10   2  14 1885.75 224.803  14
 -10   2  13-37.0630 93.7557  12
 -10  -2  13 21.1917 72.3666  16
 -10   2  13-64.5748 61.9757  14
 -10   2  12 5053.54 466.757  12
 -10  -2  12 5424.82 434.788  16
 -10   2  12 5564.17 449.964  14
 -10   2  11 1842.22 302.599  12
 -10  -2  11 2042.12 285.604  16
 -10   2  11 1884.35 285.721  14
 -10   2  10 355.699 175.039  12
 -10  -2  10 246.318 115.549  16
 -10   2  10 61.1573 106.402  14
 -10   2   9 3682.95 467.423  12
 -10  -2   9 3725.21 387.797  16
 -10   2   9 4043.45 425.163  14
 -10   2   8 12658.4 847.285  12
 -10  -2   8 13146.8 740.519  16
 -10   2   8 13418.2 791.234  14
 -10   2   7 8119.62 698.322  12
 -10  -2   7 7678.34 575.675  16
 -10   2   7 8275.73 625.324  14
 -10  -2   6-70.9363 114.777  16
 -10   2   6-124.017 137.851  14
 -10  -2   5 190.302 147.760  16
 -10   2   5-116.415 107.650  14
 -10  -2   4 4359.19 457.520  16
 -10   2   4 4716.64 473.083  14
 -10  -2   3 4503.00 461.672  16
 -10   2   3 3668.41 420.814  14
 -10  -2   3 3038.50 440.887   8
 -10  -2   2-40.0488 97.1756  16
 -10   2   2 130.650 124.763  14
 -10  -2   2 267.061 378.985   8
 -10  -2   1 522.058 169.849  16
 -10   2   1 384.753 197.410  14
 -10  -2   1-43.4566 340.421   8
 -10  -2   0 2564.95 360.122  16
 -10   2   0 2189.49 329.728  14
 -10  -2   0 2443.46 386.763   8
 -10  -2  -1-181.832 186.158   8
 -10  -2  -1 147.596 140.744  16
 -10   2  -1 64.8258 118.751  14
 -10  -2  -2 132.133 147.483   8
 -10   2  -2 2.37863 62.4431   5
 -10  -2  -2-127.427 135.608  16
 -10   2  -2 16.3359 91.6104  14
 -10  -2  -3-42.0615 74.0075   8
 -10   2  -3-19.5673 68.5036   5
 -10  -2  -3-161.410 125.291  16
 -10   2  -3 115.259 92.7636  14
 -10  -2  -4 311.906 115.670   8
 -10   2  -4 131.320 73.6279   5
 -10   2  -4 147.993 102.493  14
 -10  -2  -5-69.1708 68.2113   8
 -10   2  -5 100.245 62.3268   5
 -10   2  -5 4.59428 84.8913  14
 -10  -2  -6 592.868 113.076   8
 -10   2  -6 531.745 114.572   5
 -10   2  -6 680.244 145.495  14
 -10   3   6 3152.20 305.259  14
 -10   3   5 77.4713 54.4715  14
 -10   3   4 286.378 92.9488  14
 -10   3   3 2182.56 262.404  14
 -10   3   2 5913.48 428.616  14
 -10   3   1 502.612 133.328  14
 -10   3   0 597.521 139.899  14
 -10   3  -1 6120.03 407.599  14
 -11   0  14 474.037 118.394  14
 -11   0  12-13.8528 50.7427  16
 -11   0  12 64.4974 78.8289  14
 -11   0  11 127.660 91.5185  16
 -11   0  11-39.6593 73.2663  14
 -11   0  10 4588.97 402.418  16
 -11   0  10 5117.31 441.877  14
 -11   0   9-168.926 114.149  16
 -11   0   9-100.647 132.050  14
 -11   0   8 4025.11 405.516  16
 -11   0   8 4489.13 420.774  14
 -11   0   7-161.272 82.5626  16
 -11   0   7 29.3451 105.039  14
 -11   0   6 66.9434 78.0018  16
 -11   0   6 292.622 147.588  14
 -11   0   5 102.787 114.024  16
 -11   0   5 105.794 112.008  14
 -11   0   4 4333.03 440.147  16
 -11   0   4 4667.85 425.686  14
 -11   0   3 49.3932 121.902  16
 -11   0   3 5.89703 74.5956  14
 -11   0   2 6033.33 515.459  16
 -11   0   2 5230.41 428.367  14
 -11   0   1 122.189 115.640  16
 -11   0   0 2052.81 299.507  16
 -11   0  -1 63.3697 120.237   5
 -11   0  -1-82.4020 81.3528  16
 -11   0  -2 7594.39 531.417   5
 -11   0  -3 87.7027 87.6300   5
 -11   0  -4 5872.89 422.765   5
 -11   0  -5-104.883 83.0151   5
 -11  -1  13 2898.82 283.956  16
 -11   1  13 2900.16 287.208  14
 -11  -1  12 456.731 125.637  16
 -11   1  12 428.997 132.688  14
 -11  -1  11 4892.89 411.188  16
 -11   1  11 5388.61 443.953  14
 -11  -1  10 2649.32 320.682  16
 -11   1  10 2636.67 322.746  14
 -11  -1   9 19770.1 893.136  16
 -11   1   9 20165.6 901.745  14
 -11  -1   8 3519.43 387.353  16
 -11   1   8 3239.44 375.185  14
 -11  -1   7 1571.83 275.964  16
 -11   1   7 1609.53 263.166  14
 -11  -1   6 2565.67 334.668  16
 -11   1   6 2855.60 352.882  14
 -11  -1   5 605.784 170.092  16
 -11   1   5 1025.88 223.727  14
 -11  -1   4 896.269 220.541  16
 -11   1   4 516.592 156.798  14
 -11  -1   3 54.7614 98.5274  16
 -11   1   3 124.467 101.609  14
 -11  -1   2 993.222 215.955  16
 -11   1   2 1044.77 215.420  14
 -11  -1   1 624.641 152.342  16
 -11   1   1 776.730 186.663  14
 -11  -1   0 349.326 151.562  16
 -11   1   0 120.458 117.191  14
 -11   1  -1-137.567 118.598   5
 -11  -1  -1 52.8157 82.5535  16
 -11   1  -1-80.5040 85.2792  14
 -11   1  -2 890.517 176.878   5
 -11   1  -2 750.843 164.896  14
 -11   1  -3 7.87297 66.0999   5
 -11   1  -3-171.344 97.8519  14
 -11   1  -4 820.092 156.194   5
 -11   1  -5 548.078 115.434   5
 -11  -2  10 1827.42 214.998  16
 -11   2  10 1427.03 196.184  14
 -11  -2   9 85.5893 74.3536  16
 -11   2   9 173.142 85.6297  14
 -11  -2   8 1084.89 182.109  16
 -11   2   8 1276.45 209.229  14
 -11  -2   7 481.911 121.438  16
 -11   2   7 405.503 127.229  14
 -11  -2   6 912.312 174.195  16
 -11   2   6 857.184 171.733  14
 -11  -2   5 51.5019 88.9310  16
 -11   2   5-17.9716 113.209  14
 -11  -2   4 3489.14 334.283  16
 -11   2   4 3333.53 331.177  14
 -11  -2   3 5548.24 419.449  16
 -11   2   3 5454.34 421.254  14
 -11   2   2 8176.10 463.223   5
 -11  -2   2 8978.88 518.113  16
 -11   2   2 8861.81 531.922  14
 -11   2   1 2621.19 255.694   5
 -11  -2   1 2464.60 265.940  16
 -11   2   1 2534.36 277.171  14
 -11  -2   0 4050.11 332.152  16
 -11   2   0 4074.40 344.757  14
 -11   2  -1 2404.30 255.859  14
   0   0   0    0.00    0.00   0
TITL bmk1838b in P2(1)/c
REM P2(1)/c (#14 in standard setting)
CELL 1.54184   9.739760   4.654008  20.186623  90.0000 100.8424  90.0000
ZERR    4.00   0.000397   0.000182   0.000900   0.0000   0.0041   0.0000
LATT  1
SYMM -x, y+1/2,-z+1/2
SFAC C H N O Cl
UNIT 24.00 24.00 4.00 8.00 8.00
TREF
HKLF 4
END
;
_shelx_hkl_checksum     65406
_shelx_res_file
;
TITL bmk1838b in P2(1)/c
    shelx.res
    created by SHELXL-2018/1 at 13:59:13 on 11-Mar-2021
CELL  1.54184   9.7398   4.6540  20.1866   90.000  100.842   90.000
ZERR     2.00   0.0004   0.0002   0.0009    0.000    0.004    0.000
LATT   1
SYMM  - X, 1/2 + Y, 1/2 - Z
SFAC  C    H    N    O    CL
UNIT  32 24 4 8 8
MERG   2
eqiv $1   -x+1, -y+2, -z+1
MPLA C1 C2 C3 C4 C5 C6 O1 CL1 CL2
MPLA C7 C8 N1 O2 C7_$1 C8_$1 N1_$1 O2_$1
EQIV $2 x, y+1, z
HTAB N1 O2_$2
FMAP   2
PLAN   10
SIZE     0.009   0.100   0.160
ACTA
BOND   $H
L.S.   4
WGHT    0.089800    0.434500
FVAR       7.45101
C1    1    0.821604    0.783449    0.369475    11.00000    0.03075    0.03689 =
         0.04447    0.00145    0.01353   -0.00219
C2    1    0.897952    0.590584    0.337653    11.00000    0.03379    0.04420 =
         0.04883   -0.00014    0.01607    0.00156
C3    1    0.852709    0.510112    0.271004    11.00000    0.04701    0.06223 =
         0.05331   -0.01168    0.02187   -0.00431
AFIX  43
H3    2    0.903880    0.379893    0.250485    11.00000   -1.20000
AFIX   0
C4    1    0.731417    0.625754    0.235968    11.00000    0.04484    0.07652 =
         0.04688   -0.00152    0.01161   -0.01553
C5    1    0.655420    0.820570    0.264844    11.00000    0.03827    0.07365 =
         0.05755    0.01168    0.00444   -0.00137
AFIX  43
H5    2    0.574178    0.899439    0.239873    11.00000   -1.20000
AFIX   0
C6    1    0.700634    0.899736    0.331848    11.00000    0.03379    0.05468 =
         0.05612    0.00341    0.01086    0.00792
AFIX  43
H6    2    0.649162    1.032065    0.351606    11.00000   -1.20000
AFIX   0
C7    1    0.794900    1.024963    0.470470    11.00000    0.03178    0.03259 =
         0.05346   -0.00779    0.01720   -0.00282
AFIX  23
H7A   2    0.771884    1.200592    0.444919    11.00000   -1.20000
H7B   2    0.850851    1.075711    0.513877    11.00000   -1.20000
AFIX   0
C8    1    0.660957    0.878937    0.481066    11.00000    0.03228    0.02790 =
         0.04194   -0.00195    0.01243    0.00120
N1    3    0.561593    1.056486    0.493042    11.00000    0.02958    0.02403 =
         0.04586   -0.00064    0.01425   -0.00059
AFIX  43
H1    2    0.573575    1.239427    0.492170    11.00000   -1.20000
AFIX   0
O1    4    0.873429    0.841998    0.435406    11.00000    0.02961    0.04388 =
         0.04737   -0.00474    0.01251    0.00588
O2    4    0.647067    0.619170    0.480479    11.00000    0.04642    0.02646 =
         0.10082   -0.00407    0.03744    0.00026
CL1   5    1.050740    0.448592    0.382653    11.00000    0.04808    0.07072 =
         0.06724   -0.00511    0.01284    0.02569
CL2   5    0.671761    0.516093    0.153065    11.00000    0.06474    0.14381 =
         0.04837   -0.01567    0.00942   -0.03184
HKLF 4
REM  bmk1838b in P2(1)/c
REM R1 =  0.0525 for    1504 Fo > 4sig(Fo)  and  0.0613 for all    1797 data
REM    118 parameters refined using      0 restraints
END
WGHT      0.0898      0.4345
REM Highest difference peak  0.510,  deepest hole -0.423,  1-sigma level  0.073
Q1    1   0.6390  0.7036  0.1502  11.00000  0.05    0.51
Q2    1   1.0632  0.6023  0.3712  11.00000  0.05    0.31
Q3    1   0.8829  0.9918  0.5262  11.00000  0.05    0.28
Q4    1   0.6299  0.3894  0.1524  11.00000  0.05    0.28
Q5    1   0.7139  0.7915  0.2366  11.00000  0.05    0.27
Q6    1   0.7419  0.4708  0.1641  11.00000  0.05    0.26
Q7    1   1.0677  0.4541  0.4283  11.00000  0.05    0.26
Q8    1   0.8585  0.5177  0.3106  11.00000  0.05    0.25
Q9    1   0.7209  0.9447  0.4748  11.00000  0.05    0.22
Q10   1   0.8479  0.6502  0.3530  11.00000  0.05    0.22
;
_shelx_res_checksum     85406
