# Supplementary material for: 2-(2,4-Di­chloro­phen­oxy)-N′-[2-(2,4-di­chloro­phen­oxy)acet­yl]acetohydrazide
Source: IUCrdata. 2021 Apr 9;6(Pt 4):x210318. doi: 10.1107/S2414314621003187 (PMC9462327; doi:10.1107/S2414314621003187)
Supplement: Supplementary file 2 [file x-06-x210318-Isup2.hkl]

data_I                                                                          
_shelx_title ' bmk1838b in P2(1)/c'                                             
_shelx_refln_list_code          4                                               
_shelx_F_calc_maximum      135.44                                               
_exptl_crystal_F_000       444.00                                               
_reflns_d_resolution_high  0.8013                                               
                                                                                
loop_                                                                           
 _space_group_symop_operation_xyz                                               
 'x, y, z'                                                                      
 '-x, y+1/2, -z+1/2'                                                            
 '-x, -y, -z'                                                                   
 'x, -y-1/2, z-1/2'                                                             
                                                                                
_cell_length_a     9.7398                                                       
_cell_length_b     4.6540                                                       
_cell_length_c    20.1866                                                       
_cell_angle_alpha  90.000                                                       
_cell_angle_beta  100.842                                                       
_cell_angle_gamma  90.000                                                       
                                                                                
_shelx_F_squared_multiplier     1.000                                           
                                                                                
loop_                                                                           
 _refln_index_h                                                                 
 _refln_index_k                                                                 
 _refln_index_l                                                                 
 _refln_F_squared_calc                                                          
 _refln_F_squared_meas                                                          
 _refln_F_squared_sigma                                                         
 _refln_observed_status                                                         
   1   0   0        429.45        404.20        10.32 o                         
   2   0   0       3056.10       2932.78        22.12 o                         
   3   0   0       5283.96       5371.98        43.56 o                         
   4   0   0       3825.94       4309.86        66.93 o                         
   5   0   0       1292.18       1413.67        35.21 o                         
   6   0   0       1069.60       1163.84        54.58 o                         
   7   0   0        191.60        169.52        12.10 o                         
   8   0   0        679.17        626.34        17.96 o                         
   9   0   0        128.55        138.82         8.62 o                         
  10   0   0        306.72        367.36        13.20 o                         
  11   0   0         48.22         36.98         5.39 o                         
   1   1   0       9462.93       9202.07        82.03 o                         
   2   1   0          2.32          3.85         1.20 o                         
   3   1   0        375.57        416.35        12.20 o                         
   4   1   0       1507.16       1705.85        28.19 o                         
   5   1   0       1031.54       1189.87        27.58 o                         
   6   1   0         22.83         16.95         4.31 o                         
   7   1   0        114.46        108.31         4.50 o                         
   8   1   0          6.22          3.95         1.64 o                         
   9   1   0        119.07        120.29         7.39 o                         
  10   1   0          4.07          2.72         1.72 o                         
  11   1   0          2.55          3.97         2.06 o                         
   0   2   0       5884.91       6408.02        68.99 o                         
   1   2   0         94.60         88.30         4.71 o                         
   2   2   0         83.93         82.94         4.43 o                         
   3   2   0        681.21        727.33        26.84 o                         
   4   2   0          0.19         -2.09         2.73 o                         
   5   2   0        150.03        139.30        14.13 o                         
   6   2   0         12.79         18.02         1.68 o                         
   7   2   0         96.63         83.74         4.51 o                         
   8   2   0        404.87        419.34        15.66 o                         
   9   2   0          3.24          4.12         1.39 o                         
  10   2   0         38.99         43.14         3.71 o                         
  11   2   0         64.69         73.16         4.31 o                         
   1   3   0        471.92        445.15        18.87 o                         
   2   3   0         17.28          5.17         2.00 o                         
   3   3   0        190.66        149.35        11.16 o                         
   4   3   0       1602.22       1498.10        19.05 o                         
   5   3   0          1.25          1.15         1.09 o                         
   6   3   0        104.52        100.20         4.57 o                         
   7   3   0         12.54         16.11         1.78 o                         
   8   3   0          0.27          1.07         1.81 o                         
   9   3   0         97.97        115.32         7.43 o                         
  10   3   0          7.66         10.76         2.52 o                         
   0   4   0         51.82         37.48         4.66 o                         
   1   4   0         56.82         53.12         4.48 o                         
   2   4   0          3.37          0.07         1.61 o                         
   3   4   0        239.23        236.60         9.19 o                         
   4   4   0         35.99         40.80         3.64 o                         
   5   4   0         45.62         38.58         3.46 o                         
   6   4   0         14.27         13.96         2.06 o                         
   7   4   0          3.93          2.75         0.76 o                         
   8   4   0        112.70        120.98         8.95 o                         
   1   5   0         49.84         54.51         4.51 o                         
   2   5   0         87.26         92.35         4.37 o                         
   3   5   0          0.30          0.36         0.81 o                         
   4   5   0         37.40         40.53         2.63 o                         
   5   5   0         28.48         36.66         2.34 o                         
 -11   1   1          9.68         12.49         2.13 o                         
 -10   1   1         10.29         10.72         2.87 o                         
  -9   1   1        449.01        438.80        11.62 o                         
  -8   1   1         22.27         25.05         2.65 o                         
  -7   1   1        520.29        494.01        12.48 o                         
  -6   1   1       1590.52       1667.23        69.01 o                         
  -5   1   1        989.33       1055.62        32.91 o                         
  -4   1   1         31.55         31.70         5.32 o                         
  -3   1   1          3.25          4.48         1.70 o                         
  -2   1   1       1311.32       1437.88        32.68 o                         
  -1   1   1       8237.09       7698.81        43.10 o                         
   0   1   1       2076.34       1777.84        18.74 o                         
   1   1   1        870.87        798.25        21.93 o                         
   2   1   1       5013.63       4618.14        34.00 o                         
   3   1   1       1195.50       1315.99        29.43 o                         
   4   1   1         65.52         80.80         8.61 o                         
   5   1   1       1236.70       1304.85        48.33 o                         
   6   1   1         42.36         45.30         7.44 o                         
   7   1   1         77.17         63.08         3.56 o                         
   8   1   1        213.28        206.50         7.50 o                         
   9   1   1        433.54        527.61        20.35 o                         
  10   1   1        117.53        118.66         5.62 o                         
  11   1   1          1.87         -0.82         0.96 o                         
 -11   2   1         52.18         45.82         2.76 o                         
 -10   2   1          7.06          6.38         2.53 o                         
  -9   2   1          7.51          9.86         1.98 o                         
  -8   2   1         35.73         30.12         3.00 o                         
  -7   2   1         82.71         75.31         3.52 o                         
  -6   2   1        692.46        646.82        11.81 o                         
  -5   2   1        570.64        580.78        28.54 o                         
  -4   2   1          8.12          4.69         5.83 o                         
  -3   2   1        735.31        841.25        21.17 o                         
  -2   2   1          4.12          1.65         1.07 o                         
  -1   2   1        111.11        105.22         5.32 o                         
   0   2   1        304.71        285.87         7.38 o                         
   1   2   1        126.19        105.96         4.41 o                         
   2   2   1        298.40        305.54        17.42 o                         
   3   2   1         38.75         38.66         5.20 o                         
   4   2   1          4.95          5.65         2.89 o                         
   5   2   1        459.08        475.09        26.79 o                         
   6   2   1         58.74         61.97         3.19 o                         
   7   2   1         14.61         12.13         1.73 o                         
   8   2   1        135.13        133.35         6.18 o                         
   9   2   1         22.02         23.28         2.96 o                         
  10   2   1          0.69          0.53         1.55 o                         
  11   2   1         45.60         43.31         4.61 o                         
 -10   3   1         11.01          9.05         2.40 o                         
  -9   3   1         19.79         24.34         2.81 o                         
  -8   3   1          0.21         -0.72         1.16 o                         
  -7   3   1         59.68         60.16         3.33 o                         
  -6   3   1        155.32        175.09         6.13 o                         
  -5   3   1       1050.75        924.90        12.85 o                         
  -4   3   1         80.19         68.31         3.28 o                         
  -3   3   1         97.20         91.44         5.08 o                         
  -2   3   1          0.41          1.10         2.80 o                         
  -1   3   1       1397.11       1475.25        41.16 o                         
   0   3   1         11.62          5.95         2.01 o                         
   1   3   1         65.69         54.08         8.76 o                         
   2   3   1        207.19        198.21        13.45 o                         
   3   3   1         14.75          8.83         1.64 o                         
   4   3   1         17.25         20.83         2.70 o                         
   5   3   1        140.49        137.81         5.07 o                         
   6   3   1         11.17         18.66         1.89 o                         
   7   3   1         33.21         36.80         3.02 o                         
   8   3   1         13.54         12.13         2.24 o                         
   9   3   1         79.64         73.51         6.63 o                         
  10   3   1        109.13        110.24         7.34 o                         
  -8   4   1          3.94          4.47         1.41 o                         
  -7   4   1         43.92         47.22         3.28 o                         
  -6   4   1          2.32          0.07         1.37 o                         
  -5   4   1         57.81         66.61         4.40 o                         
  -4   4   1         49.56         50.66         4.49 o                         
  -3   4   1        441.49        479.00        14.08 o                         
  -2   4   1        275.79        262.55        15.72 o                         
  -1   4   1        274.67        257.89        11.96 o                         
   0   4   1          6.39          3.78         1.41 o                         
   1   4   1         57.92         67.90         6.30 o                         
   2   4   1          5.02          4.32         2.86 o                         
   3   4   1         32.09         29.38         3.68 o                         
   4   4   1        156.15        154.69         5.80 o                         
   5   4   1         69.77         66.51         3.48 o                         
   6   4   1         42.47         45.05         3.06 o                         
   7   4   1         18.33         20.69         1.90 o                         
   8   4   1         43.70         38.69         4.81 o                         
  -6   5   1         24.21         27.00         2.04 o                         
  -5   5   1         23.09         22.38         1.89 o                         
  -4   5   1          5.40          8.71         1.36 o                         
  -3   5   1          0.18          0.38         0.85 o                         
  -2   5   1          2.30          2.54         1.29 o                         
  -1   5   1         23.15         25.28         4.19 o                         
   0   5   1         35.03         46.73         3.34 o                         
   1   5   1          0.71          0.99         0.93 o                         
   2   5   1         27.96         25.47         2.76 o                         
   3   5   1         13.14         10.54         1.45 o                         
   4   5   1          0.32          0.44         0.71 o                         
   5   5   1         23.53         24.06         1.85 o                         
 -11   0   2        101.20        100.62         7.23 o                         
 -10   0   2         78.05         69.72         5.83 o                         
  -9   0   2         63.71         51.95         5.23 o                         
  -8   0   2         57.31         50.40         6.86 o                         
  -7   0   2       1748.25       1429.97        24.33 o                         
  -6   0   2       1294.99       1489.73        59.93 o                         
  -5   0   2         58.68         58.29         6.52 o                         
  -4   0   2       7283.52       7743.37        65.36 o                         
  -3   0   2       1543.88       1632.85        25.50 o                         
  -2   0   2       6191.44       6397.91        55.33 o                         
  -1   0   2          5.83          6.13         1.82 o                         
   0   0   2        259.77        235.30         9.69 o                         
   1   0   2       1325.99       1310.11        19.33 o                         
   2   0   2         84.84         82.36         8.22 o                         
   3   0   2         10.81          9.42         1.78 o                         
   4   0   2       2980.76       3307.87        43.88 o                         
   5   0   2       3420.07       4004.46        90.34 o                         
   6   0   2        647.85        780.06        44.22 o                         
   7   0   2        414.94        333.66        36.15 o                         
   8   0   2          0.30          3.74         1.75 o                         
   9   0   2        188.04        214.37        10.78 o                         
  10   0   2          0.72         -2.36         2.54 o                         
  11   0   2        101.35        136.79         9.57 o                         
 -11   1   2         11.96         18.37         2.75 o                         
 -10   1   2         15.44         16.42         3.12 o                         
  -9   1   2          8.61         12.87         1.79 o                         
  -8   1   2         25.01         23.06         2.52 o                         
  -7   1   2         81.36         88.61         5.31 o                         
  -6   1   2          8.98          7.15         2.83 o                         
  -5   1   2         65.89         77.83         9.08 o                         
  -4   1   2       1223.25       1344.72        43.94 o                         
  -3   1   2       1651.35       1814.40        27.37 o                         
  -2   1   2       1445.38       1492.09        69.11 o                         
  -1   1   2        209.56        200.25         8.56 o                         
   0   1   2       1109.50       1043.00        22.60 o                         
   1   1   2         15.05         12.29         1.29 o                         
   2   1   2        230.69        228.55         8.98 o                         
   3   1   2        118.26        127.18         6.76 o                         
   4   1   2        213.22        240.08        15.59 o                         
   5   1   2        857.20        909.79        28.84 o                         
   6   1   2         89.18         84.81        10.51 o                         
   7   1   2         41.95         34.36         3.00 o                         
   8   1   2          2.13          0.93         1.74 o                         
   9   1   2         60.54         66.71         4.93 o                         
  10   1   2         93.83        103.74         4.54 o                         
  11   1   2         19.10         14.80         2.17 o                         
 -11   2   2        138.20        155.73         5.22 o                         
 -10   2   2          0.13          1.15         1.59 o                         
  -9   2   2         18.06         16.40         2.61 o                         
  -8   2   2        102.35        108.10         5.48 o                         
  -7   2   2        895.78        886.23        14.25 o                         
  -6   2   2        360.95        328.03         8.15 o                         
  -5   2   2        166.35        148.85        14.33 o                         
  -4   2   2        386.16        388.44        25.82 o                         
  -3   2   2        330.03        290.23        12.81 o                         
  -2   2   2          1.23          0.89         1.06 o                         
  -1   2   2       2253.17       2421.18        32.37 o                         
   0   2   2          6.20         12.62         1.89 o                         
   1   2   2        402.54        356.71         9.24 o                         
   2   2   2        129.46        149.58         9.42 o                         
   3   2   2        264.86        272.54        13.80 o                         
   4   2   2       1534.31       1646.43        46.25 o                         
   5   2   2        215.88        225.50        11.76 o                         
   6   2   2         29.81         21.85         1.84 o                         
   7   2   2        179.09        190.14         7.53 o                         
   8   2   2         41.75         36.56         4.78 o                         
   9   2   2          2.08          1.55         2.17 o                         
  10   2   2          0.23          0.08         0.83 o                         
 -10   3   2        111.53        106.52         7.72 o                         
  -9   3   2         10.62          5.92         2.53 o                         
  -8   3   2        142.83        156.43         6.37 o                         
  -7   3   2         17.81         16.02         1.84 o                         
  -6   3   2        222.98        236.34         7.06 o                         
  -5   3   2          0.39          1.73         1.16 o                         
  -4   3   2        516.52        501.19         9.87 o                         
  -3   3   2         45.35         36.46         2.96 o                         
  -2   3   2         19.79         16.74         5.07 o                         
  -1   3   2        171.40        195.15        12.07 o                         
   0   3   2        178.87        139.13        10.45 o                         
   1   3   2        199.06        192.03        16.17 o                         
   2   3   2        409.65        426.29        25.21 o                         
   3   3   2         11.54          6.45         1.21 o                         
   4   3   2         29.43         23.53         2.06 o                         
   5   3   2        785.40        767.38        12.15 o                         
   6   3   2         17.18         17.67         1.91 o                         
   7   3   2         94.92         97.33         5.01 o                         
   8   3   2         10.06         13.07         2.45 o                         
   9   3   2        131.85        142.81         7.72 o                         
  -8   4   2          4.43          2.45         1.59 o                         
  -7   4   2         20.98         15.32         1.97 o                         
  -6   4   2         35.47         33.34         3.64 o                         
  -5   4   2         18.82         22.67         3.33 o                         
  -4   4   2          1.74          4.28         1.94 o                         
  -3   4   2        275.44        275.55        10.03 o                         
  -2   4   2          5.02          7.39         1.69 o                         
  -1   4   2         19.80         18.82         2.10 o                         
   0   4   2         68.88         72.56         4.51 o                         
   1   4   2        129.48        155.96         9.97 o                         
   2   4   2          1.94          5.38         2.04 o                         
   3   4   2          0.08          4.26         2.04 o                         
   4   4   2        723.12        837.94        22.77 o                         
   5   4   2          2.21          4.43         1.70 o                         
   6   4   2        202.08        242.84         6.47 o                         
   7   4   2          0.44          1.76         0.88 o                         
   8   4   2         74.81         45.93         4.80 o                         
  -6   5   2          0.01         -0.11         0.49 o                         
  -5   5   2          1.46          2.33         0.69 o                         
  -4   5   2         11.70         12.91         1.48 o                         
  -3   5   2          1.13          0.45         0.98 o                         
  -2   5   2         50.24         57.61         3.46 o                         
  -1   5   2         12.63          9.02         2.02 o                         
   0   5   2         82.17         86.29         4.55 o                         
   1   5   2        157.31        175.65        21.76 o                         
   2   5   2          3.48          4.49         1.11 o                         
   3   5   2         85.69         85.15         3.99 o                         
   4   5   2         28.35         29.45         2.19 o                         
   5   5   2          7.72          8.60         1.37 o                         
 -11   1   3          2.87          1.60         1.27 o                         
 -10   1   3         25.47         21.09         3.28 o                         
  -9   1   3          2.81          2.38         1.45 o                         
  -8   1   3         96.85         89.93         5.23 o                         
  -7   1   3         33.51         39.60         3.01 o                         
  -6   1   3        820.87        864.52        33.54 o                         
  -5   1   3       2170.98       2392.35        50.51 o                         
  -4   1   3        265.95        242.08        14.06 o                         
  -3   1   3       1748.03       1757.36        71.94 o                         
  -2   1   3      17974.41      17269.88       864.41 o                         
  -1   1   3      11083.87      10660.48       210.73 o                         
   0   1   3        274.45        263.22        10.06 o                         
   1   1   3        647.07        686.71        11.65 o                         
   2   1   3          6.50          5.70         1.64 o                         
   3   1   3       6532.12       7183.29        52.28 o                         
   4   1   3          2.11          0.11         2.00 o                         
   5   1   3         19.14         19.65         3.82 o                         
   6   1   3       1476.10       1371.93        23.50 o                         
   7   1   3         22.33         16.92         2.18 o                         
   8   1   3        204.99        212.56         7.81 o                         
   9   1   3         64.88         74.32         5.17 o                         
  10   1   3         14.00          8.05         1.38 o                         
  11   1   3          0.18         -1.16         1.61 o                         
 -11   2   3         86.87         99.10         5.35 o                         
 -10   2   3         66.75         68.52         6.79 o                         
  -9   2   3        102.02        125.85         5.88 o                         
  -8   2   3          9.38          7.68         2.00 o                         
  -7   2   3        224.89        229.58         7.29 o                         
  -6   2   3         18.96         18.22         1.79 o                         
  -5   2   3        259.69        236.88        18.28 o                         
  -4   2   3         28.98         31.50         4.77 o                         
  -3   2   3        371.11        373.02        21.70 o                         
  -2   2   3       1097.36       1188.89        30.69 o                         
  -1   2   3       2958.51       3138.07        55.74 o                         
   0   2   3        638.19        668.21        17.65 o                         
   1   2   3        248.82        246.78         9.17 o                         
   2   2   3       1848.91       1960.68        34.40 o                         
   3   2   3         30.13         33.84         5.08 o                         
   4   2   3        366.13        374.63        22.37 o                         
   5   2   3          8.26          6.07         0.95 o                         
   6   2   3          9.52          9.20         1.51 o                         
   7   2   3         32.84         25.04         2.88 o                         
   8   2   3         19.07         26.85         3.60 o                         
   9   2   3         17.02         17.82         2.62 o                         
  10   2   3          0.32         -0.35         0.78 o                         
 -10   3   3         36.87         39.31         4.73 o                         
  -9   3   3         80.18         81.65         6.54 o                         
  -8   3   3         99.51         84.77         4.35 o                         
  -7   3   3          0.09         -0.72         0.82 o                         
  -6   3   3         37.63         41.21         3.14 o                         
  -5   3   3        280.32        299.16         7.26 o                         
  -4   3   3         65.20         61.03         4.27 o                         
  -3   3   3          2.16          2.73         1.49 o                         
  -2   3   3         11.89          9.40         3.16 o                         
  -1   3   3         33.17         30.52         5.18 o                         
   0   3   3        159.90        179.29        12.10 o                         
   1   3   3         23.94         12.68         3.41 o                         
   2   3   3         37.92         38.52         4.41 o                         
   3   3   3        293.52        252.39        14.62 o                         
   4   3   3          1.24          2.62         0.94 o                         
   5   3   3         21.33         25.42         1.99 o                         
   6   3   3        365.12        368.36         8.56 o                         
   7   3   3         78.73         97.13         4.99 o                         
   8   3   3          6.04          0.93         1.82 o                         
   9   3   3         20.06         20.85         3.53 o                         
  -8   4   3         49.31         49.83         5.48 o                         
  -7   4   3         48.95         47.57         3.32 o                         
  -6   4   3         69.76         73.25         4.10 o                         
  -5   4   3          2.22          0.04         4.48 o                         
  -4   4   3         20.97         16.85         2.62 o                         
  -3   4   3         90.06        105.99         6.32 o                         
  -2   4   3         13.56          8.93         2.05 o                         
  -1   4   3         51.74         40.73         3.19 o                         
   0   4   3          7.95         10.47         1.75 o                         
   1   4   3          7.20         11.55         1.73 o                         
   2   4   3        358.91        348.99        10.62 o                         
   3   4   3        164.94        189.00         7.01 o                         
   4   4   3        188.53        224.83         6.62 o                         
   5   4   3          2.79          3.41         1.66 o                         
   6   4   3         22.18         24.94         2.23 o                         
   7   4   3          7.95          5.54         1.58 o                         
  -6   5   3          2.01          3.81         0.87 o                         
  -5   5   3          5.86          5.61         0.95 o                         
  -4   5   3         11.72         13.09         1.38 o                         
  -3   5   3          4.73          3.51         1.11 o                         
  -2   5   3          3.93          4.62         1.30 o                         
  -1   5   3          2.01         -0.67         1.22 o                         
   0   5   3          0.04          1.45         1.38 o                         
   1   5   3         21.91         18.73         2.69 o                         
   2   5   3         62.58         69.08         4.99 o                         
   3   5   3          0.61          1.48         1.23 o                         
   4   5   3         16.65         17.29         1.89 o                         
   5   5   3          7.88         10.16         1.55 o                         
 -11   0   4         87.55         81.28         5.51 o                         
 -10   0   4         43.14         47.69         5.73 o                         
  -9   0   4        624.93        648.72        25.33 o                         
  -8   0   4         81.97         58.77         5.36 o                         
  -7   0   4        265.29        243.85        15.51 o                         
  -6   0   4         12.18          5.70         1.70 o                         
  -5   0   4         29.53         36.26         5.70 o                         
  -4   0   4        327.72        390.51        15.80 o                         
  -3   0   4       1539.80       1560.89        38.30 o                         
  -2   0   4       5105.57       5576.50        66.10 o                         
  -1   0   4       1915.06       2027.87        39.19 o                         
   0   0   4         22.99         24.97         3.68 o                         
   1   0   4      17416.19      16228.85        91.09 o                         
   2   0   4          2.67          3.89         1.92 o                         
   3   0   4        595.53        506.46        28.47 o                         
   4   0   4        178.44        151.15        10.25 o                         
   5   0   4       1669.37       1486.79        61.05 o                         
   6   0   4          0.08          1.89         2.58 o                         
   7   0   4         55.90         66.10         5.42 o                         
   8   0   4        902.07        903.66        33.39 o                         
   9   0   4        101.80         98.89         7.32 o                         
  10   0   4        135.68        136.88        11.11 o                         
  11   0   4        115.47        105.78         7.61 o                         
 -11   1   4         11.10         12.50         3.42 o                         
 -10   1   4         27.79         22.77         3.43 o                         
  -9   1   4          6.08          8.86         3.00 o                         
  -8   1   4        523.91        463.84        26.37 o                         
  -7   1   4        116.47        111.44         4.37 o                         
  -6   1   4         71.68         78.90        10.44 o                         
  -5   1   4        291.50        292.46        18.09 o                         
  -4   1   4       1652.60       1853.45        40.13 o                         
  -3   1   4        156.19        148.07        12.18 o                         
  -2   1   4       2354.83       2437.80        38.68 o                         
  -1   1   4         29.69         28.47         4.14 o                         
   0   1   4         62.54         63.59         5.42 o                         
   1   1   4         34.37         35.69         3.45 o                         
   2   1   4       1894.38       2074.47        29.97 o                         
   3   1   4        386.64        398.50        12.78 o                         
   4   1   4          1.38          7.91         2.84 o                         
   5   1   4        346.17        328.90        18.34 o                         
   6   1   4          0.29          0.44         1.28 o                         
   7   1   4         40.02         34.36         3.18 o                         
   8   1   4          0.08          0.79         1.89 o                         
   9   1   4         50.49         49.40         5.01 o                         
  10   1   4         20.87         18.36         1.74 o                         
  11   1   4         20.39         14.77         2.81 o                         
 -11   2   4         54.31         61.46         4.24 o                         
 -10   2   4         73.90         81.76         5.92 o                         
  -9   2   4          0.76          2.60         1.33 o                         
  -8   2   4          1.49         -0.87         1.41 o                         
  -7   2   4        777.65        737.98        13.42 o                         
  -6   2   4         87.28         67.30         3.02 o                         
  -5   2   4        461.95        490.93        26.54 o                         
  -4   2   4          4.58          1.28         1.62 o                         
  -3   2   4       4701.14       5179.77        96.26 o                         
  -2   2   4       1641.50       1809.25        35.38 o                         
  -1   2   4         12.80         21.94         3.42 o                         
   0   2   4        358.31        295.34        12.15 o                         
   1   2   4        357.71        392.29        16.02 o                         
   2   2   4        162.42        188.50        10.86 o                         
   3   2   4       1389.24       1438.63        33.28 o                         
   4   2   4          1.06          7.56         2.94 o                         
   5   2   4        750.85        720.98        21.25 o                         
   6   2   4         21.64         14.91         2.04 o                         
   7   2   4         28.84         28.69         3.09 o                         
   8   2   4        203.11        261.85        10.20 o                         
   9   2   4         51.28         62.34         3.72 o                         
  10   2   4          4.73          3.34         0.96 o                         
 -10   3   4          2.55          5.16         1.67 o                         
  -9   3   4          5.05          4.97         2.90 o                         
  -8   3   4        102.09        115.74         4.93 o                         
  -7   3   4          4.84          8.11         1.46 o                         
  -6   3   4        104.50         93.74         4.66 o                         
  -5   3   4        762.13        721.70        15.79 o                         
  -4   3   4          2.47          4.59         1.38 o                         
  -3   3   4        563.24        537.18        13.02 o                         
  -2   3   4         60.91         66.19         7.68 o                         
  -1   3   4        105.66        127.58        10.35 o                         
   0   3   4         17.07         26.04         4.66 o                         
   1   3   4         55.16         35.24         7.31 o                         
   2   3   4        151.05        144.85         6.96 o                         
   3   3   4        219.92        212.92        11.97 o                         
   4   3   4        195.78        170.91         5.26 o                         
   5   3   4        235.72        244.78         7.23 o                         
   6   3   4          1.85          3.18         1.10 o                         
   7   3   4         97.55        104.24         5.45 o                         
   8   3   4          1.34          6.34         2.22 o                         
   9   3   4          0.92         -0.11         1.63 o                         
  -8   4   4         14.67         24.26         3.04 o                         
  -7   4   4        160.85        176.43         8.66 o                         
  -6   4   4         10.34          9.45         1.83 o                         
  -5   4   4        125.01        144.53         8.24 o                         
  -4   4   4         53.72         64.10         4.84 o                         
  -3   4   4        358.67        429.64        12.60 o                         
  -2   4   4         14.76         18.57         2.84 o                         
  -1   4   4         17.84         27.34         3.10 o                         
   0   4   4        156.96        159.55         6.50 o                         
   1   4   4         45.68         49.53         3.60 o                         
   2   4   4         34.46         50.86         3.77 o                         
   3   4   4         53.09         57.82         3.91 o                         
   4   4   4         27.56         24.41         2.47 o                         
   5   4   4          1.34         -0.12         1.05 o                         
   6   4   4         10.88          8.49         1.34 o                         
   7   4   4         24.13         15.03         2.11 o                         
  -6   5   4         26.73         27.23         1.99 o                         
  -5   5   4         28.45         38.43         2.40 o                         
  -4   5   4         32.21         32.89         2.13 o                         
  -3   5   4         88.73         91.12         4.02 o                         
  -2   5   4          3.88          0.96         1.18 o                         
  -1   5   4         63.83         55.17         9.34 o                         
   0   5   4         79.71         98.69         4.88 o                         
   1   5   4        162.85        178.80         8.07 o                         
   2   5   4         12.55         10.51         1.91 o                         
   3   5   4         25.00         37.94         3.55 o                         
   4   5   4          0.21         -0.73         0.99 o                         
   5   5   4          9.25          8.27         1.43 o                         
 -11   1   5         12.34         14.65         3.78 o                         
 -10   1   5         51.68         53.81         5.34 o                         
  -9   1   5        178.08        180.37        10.25 o                         
  -8   1   5       2839.03       2871.75        40.87 o                         
  -7   1   5         17.78         14.32         1.94 o                         
  -6   1   5        638.14        706.15        31.66 o                         
  -5   1   5        797.02        874.51        31.43 o                         
  -4   1   5        928.23       1034.55        30.67 o                         
  -3   1   5        582.62        710.72        23.26 o                         
  -2   1   5         62.56         62.57         6.70 o                         
  -1   1   5       1276.08       1186.73       156.24 o                         
   0   1   5       3369.81       3467.48        34.85 o                         
   1   1   5        473.17        485.39        16.84 o                         
   2   1   5       2323.95       2541.09        43.05 o                         
   3   1   5        590.37        666.28        19.89 o                         
   4   1   5        278.90        324.84        15.47 o                         
   5   1   5        894.23        868.27        48.43 o                         
   6   1   5          1.64         -0.34         1.04 o                         
   7   1   5        111.76        113.49         5.84 o                         
   8   1   5          4.83          3.86         1.60 o                         
   9   1   5          3.61          0.34         1.05 o                         
  10   1   5        334.82        295.15        10.89 o                         
  11   1   5         19.69          9.87         2.08 o                         
 -11   2   5          0.44          0.38         1.26 o                         
 -10   2   5          0.87          0.23         2.76 o                         
  -9   2   5        147.35        148.47         6.69 o                         
  -8   2   5          2.36         -0.35         1.48 o                         
  -7   2   5        255.18        241.22         6.72 o                         
  -6   2   5         87.89         73.21         3.37 o                         
  -5   2   5        694.23        716.96        40.22 o                         
  -4   2   5       3390.63       3666.09        87.41 o                         
  -3   2   5          2.43          0.40         2.72 o                         
  -2   2   5         73.87        101.86         9.78 o                         
  -1   2   5         70.51         74.52        11.63 o                         
   0   2   5          5.23         10.61         2.79 o                         
   1   2   5          0.46          0.22         1.81 o                         
   2   2   5         51.66         57.77         7.98 o                         
   3   2   5        262.54        281.40        18.70 o                         
   4   2   5         32.19         26.05         6.84 o                         
   5   2   5          2.61          1.38         1.13 o                         
   6   2   5        181.91        190.66         6.69 o                         
   7   2   5         16.65         19.69         3.15 o                         
   8   2   5        232.26        252.27         8.49 o                         
   9   2   5        231.55        238.70         7.97 o                         
  10   2   5          0.37          0.27         0.76 o                         
 -10   3   5          6.87          1.40         0.98 o                         
  -9   3   5         91.04        120.70         6.67 o                         
  -8   3   5        104.89         97.39         4.38 o                         
  -7   3   5          0.23          1.32         1.37 o                         
  -6   3   5         18.23         19.79         2.38 o                         
  -5   3   5          5.64         10.76         2.25 o                         
  -4   3   5         26.15         20.33         2.68 o                         
  -3   3   5        540.40        540.21        15.81 o                         
  -2   3   5        152.24        150.82        12.03 o                         
  -1   3   5        174.66        186.33        11.12 o                         
   0   3   5        338.77        349.48        17.65 o                         
   1   3   5          4.41          1.31         3.83 o                         
   2   3   5        626.97        604.60        11.85 o                         
   3   3   5        159.79        163.96         5.34 o                         
   4   3   5          0.60          2.09         1.10 o                         
   5   3   5          1.69          1.72         1.03 o                         
   6   3   5         67.67         61.90         3.69 o                         
   7   3   5        146.23        165.57         8.69 o                         
   8   3   5         25.07         31.04         3.54 o                         
   9   3   5         20.12         20.68         2.66 o                         
  -8   4   5         29.25         41.64         4.45 o                         
  -7   4   5         37.53         37.04         2.66 o                         
  -6   4   5         50.81         56.00         4.06 o                         
  -5   4   5         10.29         13.84         2.30 o                         
  -4   4   5        193.52        215.12         9.39 o                         
  -3   4   5         14.05         22.93         4.44 o                         
  -2   4   5        172.94        176.75         8.08 o                         
  -1   4   5         17.14         15.51         2.39 o                         
   0   4   5         87.10         98.44         4.57 o                         
   1   4   5         12.22          4.60         1.39 o                         
   2   4   5         64.71         82.50         4.73 o                         
   3   4   5          1.02          2.57         1.38 o                         
   4   4   5         50.79         60.96         3.90 o                         
   5   4   5          7.42          7.89         1.30 o                         
   6   4   5         55.16         55.29         3.31 o                         
   7   4   5          5.57          5.21         4.12 o                         
  -6   5   5          3.47          2.27         1.23 o                         
  -5   5   5          0.67          0.23         0.76 o                         
  -4   5   5          1.00         -0.12         0.72 o                         
  -3   5   5         16.10         21.84         2.99 o                         
  -2   5   5         37.55         43.84         4.07 o                         
  -1   5   5          1.45          0.88         0.85 o                         
   0   5   5          1.98          3.85         1.07 o                         
   1   5   5          5.74         11.27         2.01 o                         
   2   5   5         28.65         32.52         3.39 o                         
   3   5   5         15.08         18.00         2.46 o                         
   4   5   5         15.46         16.65         2.05 o                         
   5   5   5          1.91          0.22         2.16 o                         
 -11   0   6          0.82          2.61         2.03 o                         
 -10   0   6        493.91        495.78        21.48 o                         
  -9   0   6       1185.56       1308.71        25.53 o                         
  -8   0   6       1057.48        985.61        36.70 o                         
  -7   0   6        209.64        163.88        10.40 o                         
  -6   0   6       2022.07       2008.36        70.55 o                         
  -5   0   6        277.59        261.28        21.97 o                         
  -4   0   6       1334.44       1468.04        47.72 o                         
  -3   0   6      10625.41      11012.50       120.22 o                         
  -2   0   6        972.19       1029.35        35.41 o                         
  -1   0   6         51.35         64.02         9.02 o                         
   0   0   6       4063.31       4611.78        66.87 o                         
   1   0   6      18343.41      14605.53       109.59 o                         
   2   0   6        348.11        327.20        16.72 o                         
   3   0   6          0.29          0.45         3.20 o                         
   4   0   6       3174.11       2892.00        49.73 o                         
   5   0   6         55.31         33.22         9.51 o                         
   6   0   6          0.37          3.12         1.46 o                         
   7   0   6        646.52        655.48        15.70 o                         
   8   0   6        130.56         95.33         7.62 o                         
   9   0   6         79.31         98.41        10.44 o                         
  10   0   6         22.39         33.75         5.30 o                         
 -11   1   6         46.51         48.83         4.37 o                         
 -10   1   6         41.04         53.55         5.20 o                         
  -9   1   6        125.06        136.61         8.91 o                         
  -8   1   6        289.46        286.32        10.18 o                         
  -7   1   6        119.76         94.11         4.90 o                         
  -6   1   6          0.02          3.47         3.09 o                         
  -5   1   6          9.61          5.97         2.47 o                         
  -4   1   6       1056.20       1280.08        48.56 o                         
  -3   1   6       1525.75       1778.92       181.09 o                         
  -2   1   6        773.31        954.13        71.26 o                         
  -1   1   6          8.08          3.10         2.19 o                         
   0   1   6        630.95        669.81        23.08 o                         
   1   1   6          1.36         -1.40         1.40 o                         
   2   1   6          6.98          7.71         2.87 o                         
   3   1   6        466.97        593.33        24.83 o                         
   4   1   6         30.93         30.01         5.08 o                         
   5   1   6        247.27        256.31        15.50 o                         
   6   1   6        156.67        154.62         6.29 o                         
   7   1   6          9.32         10.91         1.90 o                         
   8   1   6          2.56          2.78         1.35 o                         
   9   1   6          0.45          1.01         1.17 o                         
  10   1   6         74.14         54.90         3.90 o                         
 -11   2   6         16.83         15.94         2.20 o                         
 -10   2   6          0.10         -1.59         1.59 o                         
  -9   2   6         87.92         89.45         5.60 o                         
  -8   2   6         10.89          7.76         2.04 o                         
  -7   2   6        488.33        513.57        11.86 o                         
  -6   2   6        649.24        568.75        11.40 o                         
  -5   2   6          2.84          3.09         3.09 o                         
  -4   2   6          3.29          1.23         1.96 o                         
  -3   2   6        855.06        784.79        28.77 o                         
  -2   2   6          4.67          1.30         2.51 o                         
  -1   2   6         64.38         69.23         8.12 o                         
   0   2   6       1295.74       1454.10        36.21 o                         
   1   2   6       2719.17       2834.76        41.58 o                         
   2   2   6        813.22        810.87        30.19 o                         
   3   2   6         38.27         48.27         7.83 o                         
   4   2   6        303.43        258.42         7.47 o                         
   5   2   6        284.35        309.83        10.65 o                         
   6   2   6         17.44         14.46         2.14 o                         
   7   2   6        242.05        255.21         8.78 o                         
   8   2   6         46.00         52.13         3.90 o                         
   9   2   6        258.33        255.13         7.99 o                         
  10   2   6         10.99         10.73         1.27 o                         
 -10   3   6         72.45         56.78         5.50 o                         
  -9   3   6         34.55         28.45         2.71 o                         
  -8   3   6         30.14         30.76         2.51 o                         
  -7   3   6         34.29         32.49         3.04 o                         
  -6   3   6         98.31        115.41         5.16 o                         
  -5   3   6        490.11        462.52        13.65 o                         
  -4   3   6        454.13        392.91        10.31 o                         
  -3   3   6        290.57        250.79        12.62 o                         
  -2   3   6        312.07        281.24        17.01 o                         
  -1   3   6         13.32         14.88         3.39 o                         
   0   3   6        590.51        575.77        15.24 o                         
   1   3   6        303.50        245.27        13.82 o                         
   2   3   6          5.05          3.77         1.22 o                         
   3   3   6        164.73        140.98         5.05 o                         
   4   3   6         96.01         98.30         4.48 o                         
   5   3   6        165.22        181.93         6.35 o                         
   6   3   6         65.79         66.01         4.16 o                         
   7   3   6         56.27         50.47         3.99 o                         
   8   3   6        137.74        134.36         7.04 o                         
   9   3   6         20.03         19.06         2.73 o                         
  -8   4   6          0.37          1.73         1.40 o                         
  -7   4   6          8.20         11.84         1.69 o                         
  -6   4   6         17.90         17.85         2.18 o                         
  -5   4   6        187.77        188.53         9.18 o                         
  -4   4   6         42.08         48.56         4.30 o                         
  -3   4   6         61.35         78.03         5.83 o                         
  -2   4   6         70.00         61.77         4.81 o                         
  -1   4   6          0.78          1.20         1.76 o                         
   0   4   6          8.15          4.84         1.11 o                         
   1   4   6          8.78          6.16         2.19 o                         
   2   4   6         56.13         67.76         4.22 o                         
   3   4   6         18.79         16.69         2.17 o                         
   4   4   6         28.22         37.98         3.04 o                         
   5   4   6         24.53         31.19         3.95 o                         
   6   4   6          1.90          0.10         1.25 o                         
   7   4   6         22.06         22.14         4.15 o                         
  -5   5   6          2.85          4.22         0.72 o                         
  -4   5   6          8.88         14.69         1.63 o                         
  -3   5   6         57.43         62.45         4.36 o                         
  -2   5   6          0.36         -1.35         1.35 o                         
  -1   5   6         51.24         47.70         4.29 o                         
   0   5   6         11.70         12.95         2.25 o                         
   1   5   6          7.86          4.39         1.46 o                         
   2   5   6        117.52        133.11         7.67 o                         
   3   5   6          1.13          0.42         0.91 o                         
   4   5   6         30.56         20.37         2.22 o                         
 -11   1   7         20.68         28.67         3.43 o                         
 -10   1   7          2.40          3.46         2.85 o                         
  -9   1   7         59.63         65.39         4.98 o                         
  -8   1   7        191.97        176.77         7.91 o                         
  -7   1   7          5.06          2.66         1.21 o                         
  -6   1   7          0.19          2.49         2.81 o                         
  -5   1   7         56.79         41.08         6.11 o                         
  -4   1   7       2532.03       2978.95        57.10 o                         
  -3   1   7       1037.94       1394.73       139.13 o                         
  -2   1   7        763.06        871.08        48.88 o                         
  -1   1   7       2346.94       2599.81        43.64 o                         
   0   1   7        745.00        740.39        21.88 o                         
   1   1   7       1853.40       1917.54        42.53 o                         
   2   1   7        498.02        537.39        22.44 o                         
   3   1   7       1902.52       2005.37        47.64 o                         
   4   1   7        885.17        877.17        27.30 o                         
   5   1   7         22.45         19.86         2.18 o                         
   6   1   7       1223.58       1180.16        18.25 o                         
   7   1   7        248.75        250.08         8.71 o                         
   8   1   7        164.59        162.84         6.13 o                         
   9   1   7        144.15        149.30         5.90 o                         
  10   1   7          0.11         -0.74         0.74 o                         
 -11   2   7          5.21          8.08         1.58 o                         
 -10   2   7        135.50        144.21         6.52 o                         
  -9   2   7         35.38         36.62         3.65 o                         
  -8   2   7         22.06         30.76         3.47 o                         
  -7   2   7         95.23         75.94         4.11 o                         
  -6   2   7         67.47         70.85         3.28 o                         
  -5   2   7         58.42         49.41         2.71 o                         
  -4   2   7         88.48         82.88         8.90 o                         
  -3   2   7        207.50        226.83        16.17 o                         
  -2   2   7        139.69        149.90        12.74 o                         
  -1   2   7          9.93         13.10         4.39 o                         
   0   2   7        384.86        380.17        19.53 o                         
   1   2   7        685.36        715.24        26.78 o                         
   2   2   7       1084.63       1111.06        51.48 o                         
   3   2   7        484.04        437.05        25.12 o                         
   4   2   7          8.66          9.15         1.05 o                         
   5   2   7        319.72        285.25         9.50 o                         
   6   2   7         45.44         44.70         3.32 o                         
   7   2   7        254.16        254.42         8.74 o                         
   8   2   7          0.39          3.40         1.63 o                         
   9   2   7         13.84         11.44         1.65 o                         
  -9   3   7        141.19        144.42         6.04 o                         
  -8   3   7         10.14          8.15         1.23 o                         
  -7   3   7         57.12         60.08         3.99 o                         
  -6   3   7        130.08        125.51         5.82 o                         
  -5   3   7        259.21        272.93         9.72 o                         
  -4   3   7        991.80        993.44        16.68 o                         
  -3   3   7         30.74         25.10         3.59 o                         
  -2   3   7        120.57        100.16         6.30 o                         
  -1   3   7         46.53         41.00         5.26 o                         
   0   3   7        506.37        463.74        21.71 o                         
   1   3   7         24.49         17.01         2.70 o                         
   2   3   7         38.09         34.41         2.97 o                         
   3   3   7         34.21         28.33         2.57 o                         
   4   3   7         53.19         58.76         3.68 o                         
   5   3   7          0.12         -0.11         0.93 o                         
   6   3   7          5.25          4.85         2.05 o                         
   7   3   7         48.67         57.54         4.17 o                         
   8   3   7         21.13         18.87         2.67 o                         
   9   3   7         29.90         27.93         3.67 o                         
  -8   4   7         23.62         21.41         4.26 o                         
  -7   4   7         78.48         84.35         4.51 o                         
  -6   4   7         77.89         77.73         4.33 o                         
  -5   4   7         85.39         78.07         4.49 o                         
  -4   4   7         38.46         43.95         4.14 o                         
  -3   4   7         17.51         17.25         2.45 o                         
  -2   4   7         78.51        123.66         6.80 o                         
  -1   4   7         64.23         82.05         5.33 o                         
   0   4   7        103.53        108.05         5.88 o                         
   1   4   7        109.15        138.19         6.94 o                         
   2   4   7        120.43        132.94         5.88 o                         
   3   4   7         35.36         33.32         3.32 o                         
   4   4   7          6.13          4.96         1.81 o                         
   5   4   7        102.22        108.83         5.31 o                         
   6   4   7          4.17          3.75         1.36 o                         
  -5   5   7          4.43          3.53         0.68 o                         
  -4   5   7         15.33         12.86         2.02 o                         
  -3   5   7          0.02         -0.59         1.18 o                         
  -2   5   7          2.64          3.42         1.42 o                         
  -1   5   7          3.53          3.41         1.26 o                         
   0   5   7         14.09         18.82         2.07 o                         
   1   5   7         10.75         12.10         1.97 o                         
   2   5   7         27.85         31.53         3.17 o                         
   3   5   7         15.59         17.39         2.35 o                         
   4   5   7          4.20          5.22         1.25 o                         
 -11   0   8         62.28         76.75         5.26 o                         
 -10   0   8        918.83       1022.47        30.37 o                         
  -9   0   8        209.30        251.72        11.35 o                         
  -8   0   8        804.09        777.06        19.57 o                         
  -7   0   8        684.42        595.48        22.95 o                         
  -6   0   8        564.49        536.87        38.36 o                         
  -5   0   8       2629.01       2920.91        58.22 o                         
  -4   0   8          0.38         -0.92         3.80 o                         
  -3   0   8       2187.91       1946.83        58.67 o                         
  -2   0   8       1312.87       1327.36        46.18 o                         
  -1   0   8        110.53        118.79        13.81 o                         
   0   0   8       7636.23       8028.36        97.63 o                         
   1   0   8        219.50        295.04        18.27 o                         
   2   0   8         25.95         24.79         5.28 o                         
   3   0   8        450.87        581.73        37.72 o                         
   4   0   8        154.22        144.66        20.19 o                         
   5   0   8        271.01        265.12         8.99 o                         
   6   0   8         33.39         20.15         2.45 o                         
   7   0   8         31.21         44.08         4.21 o                         
   8   0   8        445.06        503.82        31.27 o                         
   9   0   8         11.61          3.56         1.98 o                         
  10   0   8         61.10         68.55         6.36 o                         
 -11   1   8         55.65         60.90         4.85 o                         
 -10   1   8         52.22         56.08         5.32 o                         
  -9   1   8         41.19         52.93         3.77 o                         
  -8   1   8          3.76          1.67         1.06 o                         
  -7   1   8        296.78        278.83        10.33 o                         
  -6   1   8        589.64        631.55        28.46 o                         
  -5   1   8         45.38         47.42         6.69 o                         
  -4   1   8        157.71        158.36        13.94 o                         
  -3   1   8        556.34        716.96        31.18 o                         
  -2   1   8        100.88        117.52        12.33 o                         
  -1   1   8        138.38        153.81         8.32 o                         
   0   1   8        501.07        529.53        20.90 o                         
   1   1   8        461.94        484.51        16.70 o                         
   2   1   8        337.49        362.04        19.80 o                         
   3   1   8          1.12         -0.37         2.14 o                         
   4   1   8        118.53         96.22         9.29 o                         
   5   1   8         53.09         48.93         2.66 o                         
   6   1   8        264.57        230.96         7.11 o                         
   7   1   8        196.28        201.27         6.98 o                         
   8   1   8          2.04         -0.50         1.13 o                         
   9   1   8          0.54         -0.22         0.98 o                         
  10   1   8          2.28          1.35         0.74 o                         
 -11   2   8         21.08         21.17         2.47 o                         
 -10   2   8        197.39        236.00         8.21 o                         
  -9   2   8         24.28         16.44         3.20 o                         
  -8   2   8         93.71         88.58         5.08 o                         
  -7   2   8         74.12         72.98         5.20 o                         
  -6   2   8          0.11         -0.53         2.95 o                         
  -5   2   8        242.42        227.02        10.00 o                         
  -4   2   8         72.53         67.74         9.68 o                         
  -3   2   8        122.09        121.31        19.21 o                         
  -2   2   8       1150.29       1129.80        87.85 o                         
  -1   2   8         47.45         29.33         5.50 o                         
   0   2   8        762.30        746.30        29.05 o                         
   1   2   8        423.19        350.66        28.43 o                         
   2   2   8         28.08         53.98         8.71 o                         
   3   2   8          2.86          4.55         1.41 o                         
   4   2   8         44.17         33.79         2.29 o                         
   5   2   8        422.07        390.09        11.32 o                         
   6   2   8        275.41        311.82         9.77 o                         
   7   2   8         17.11         17.64         3.09 o                         
   8   2   8         20.58         19.50         2.68 o                         
   9   2   8          0.52          0.28         0.72 o                         
  -9   3   8        134.52        159.01         6.96 o                         
  -8   3   8          6.82          3.72         0.86 o                         
  -7   3   8         60.16         67.33         4.27 o                         
  -6   3   8        275.51        292.01         9.94 o                         
  -5   3   8        231.71        206.94         8.62 o                         
  -4   3   8        478.04        464.45        11.65 o                         
  -3   3   8        130.86        142.46         8.77 o                         
  -2   3   8          1.81         -0.59         1.85 o                         
  -1   3   8         10.79          5.92         1.43 o                         
   0   3   8        223.22        229.14         8.72 o                         
   1   3   8         37.72         29.30         2.75 o                         
   2   3   8          0.57          0.70         1.18 o                         
   3   3   8        193.82        202.18         6.73 o                         
   4   3   8        218.77        214.62         6.97 o                         
   5   3   8         21.06         19.37         2.37 o                         
   6   3   8         94.74         96.98        11.16 o                         
   7   3   8         18.13         12.52         1.86 o                         
   8   3   8          4.60          5.80         1.93 o                         
  -8   4   8         11.07          5.92         4.57 o                         
  -7   4   8          0.85          0.92         0.85 o                         
  -6   4   8          0.38          0.98         1.12 o                         
  -5   4   8         27.98         28.33         2.69 o                         
  -4   4   8        238.22        282.20        11.08 o                         
  -3   4   8        165.32        179.66         8.15 o                         
  -2   4   8        142.07        162.40        13.68 o                         
  -1   4   8          1.85          3.35         1.92 o                         
   0   4   8         30.05         31.46         3.33 o                         
   1   4   8        295.62        346.82        13.12 o                         
   2   4   8         45.86         61.17         5.48 o                         
   3   4   8         48.81         63.37         5.51 o                         
   4   4   8         39.79         50.83         4.90 o                         
   5   4   8         76.63         79.56         5.48 o                         
   6   4   8         46.09         44.85         4.05 o                         
  -5   5   8          6.80          8.73         1.13 o                         
  -4   5   8         10.85         11.56         2.05 o                         
  -3   5   8         10.05          5.61         1.54 o                         
  -2   5   8         56.05         54.54         4.36 o                         
  -1   5   8         15.66         14.65         2.33 o                         
   0   5   8         14.00          3.30         1.82 o                         
   1   5   8         32.80         33.58         3.25 o                         
   2   5   8        160.60        144.56         6.50 o                         
   3   5   8          0.88          0.32         0.64 o                         
   4   5   8         18.33         16.00         2.62 o                         
 -11   1   9        288.53        359.67        11.43 o                         
 -10   1   9         47.68         50.94        10.63 o                         
  -9   1   9         29.07         24.94         2.62 o                         
  -8   1   9        182.89        195.85         7.34 o                         
  -7   1   9        217.55        226.70         8.16 o                         
  -6   1   9          1.21          1.67         1.28 o                         
  -5   1   9       1615.99       1793.94        52.21 o                         
  -4   1   9        142.00        171.88        19.22 o                         
  -3   1   9        807.58        967.28        93.45 o                         
  -2   1   9        377.27        414.86        20.37 o                         
  -1   1   9       1907.32       1926.44        32.09 o                         
   0   1   9       2398.61       2358.79        97.39 o                         
   1   1   9        135.23        132.44        11.92 o                         
   2   1   9        136.50         94.91        10.50 o                         
   3   1   9        967.17        882.95        65.68 o                         
   4   1   9        340.79        294.86        10.29 o                         
   5   1   9         30.71         30.70         2.19 o                         
   6   1   9        621.56        570.48        13.02 o                         
   7   1   9         10.70         16.56         2.36 o                         
   8   1   9         57.58         50.35         3.61 o                         
   9   1   9         67.34         65.18         3.48 o                         
  10   1   9         28.14         36.74         3.99 o                         
 -11   2   9          4.30          2.27         1.01 o                         
 -10   2   9         58.61         68.90         4.40 o                         
  -9   2   9          9.72         12.96         2.88 o                         
  -8   2   9          4.08          6.05         1.80 o                         
  -7   2   9        118.05        129.34         6.83 o                         
  -6   2   9         41.45         34.89         2.46 o                         
  -5   2   9        100.25         92.49         4.24 o                         
  -4   2   9        160.73        144.95         8.95 o                         
  -3   2   9        421.01        469.10        33.24 o                         
  -2   2   9         90.51         90.87        11.24 o                         
  -1   2   9        158.69        140.09        13.25 o                         
   0   2   9        148.37        141.01        13.18 o                         
   1   2   9          0.79         -0.87         4.22 o                         
   2   2   9          5.95          2.28         3.28 o                         
   3   2   9        154.14        130.63         5.35 o                         
   4   2   9          2.10          1.10         0.78 o                         
   5   2   9         10.83          8.07         1.89 o                         
   6   2   9          2.89         -0.22         1.16 o                         
   7   2   9         82.00         88.76         4.95 o                         
   8   2   9        122.55         97.43         5.43 o                         
   9   2   9         28.83         25.76         3.18 o                         
  -9   3   9         52.57         60.53         5.83 o                         
  -8   3   9         83.56         99.14         4.81 o                         
  -7   3   9         18.88         10.11         1.98 o                         
  -6   3   9          0.29          0.41         1.10 o                         
  -5   3   9        200.23        187.85         7.00 o                         
  -4   3   9          6.52         11.23         2.94 o                         
  -3   3   9         48.09         39.60         4.56 o                         
  -2   3   9        162.40        130.29         7.27 o                         
  -1   3   9         10.56          8.13         4.02 o                         
   0   3   9        184.55        171.23         7.76 o                         
   1   3   9         23.24         19.23         2.63 o                         
   2   3   9         23.70         18.85         2.64 o                         
   3   3   9        186.78        201.78         7.47 o                         
   4   3   9         19.24         18.89         2.28 o                         
   5   3   9         16.58         11.01         1.93 o                         
   6   3   9         22.71         21.87         2.86 o                         
   7   3   9        155.32        144.10         9.67 o                         
   8   3   9         22.72         31.40         3.55 o                         
  -7   4   9        197.31        210.40         7.86 o                         
  -6   4   9         25.45         33.66         2.81 o                         
  -5   4   9         32.18         38.52         3.18 o                         
  -4   4   9         33.22         31.14         3.32 o                         
  -3   4   9         91.03        112.40         6.41 o                         
  -2   4   9          0.78          0.95         1.19 o                         
  -1   4   9         89.28         72.51         6.41 o                         
   0   4   9         33.37         34.33         3.32 o                         
   1   4   9          0.06         -1.61         1.61 o                         
   2   4   9         91.67         85.92         6.50 o                         
   3   4   9          7.51          7.98         2.21 o                         
   4   4   9          1.32          1.62         1.77 o                         
   5   4   9         97.55         92.80         5.68 o                         
   6   4   9         53.90         49.00         5.17 o                         
  -5   5   9         12.00         11.54         1.54 o                         
  -4   5   9          3.17          3.72         1.24 o                         
  -3   5   9         12.98         12.66         3.44 o                         
  -2   5   9          2.56          4.45         1.27 o                         
  -1   5   9          5.41          6.49         1.56 o                         
   0   5   9          3.49          3.31         1.07 o                         
   1   5   9         28.88         13.43         3.10 o                         
   2   5   9          8.71          6.29         1.87 o                         
   3   5   9         13.33          9.82         1.47 o                         
 -11   0  10         84.02         87.23         5.36 o                         
 -10   0  10         91.43        100.78         6.74 o                         
  -9   0  10        134.38        148.30        11.06 o                         
  -8   0  10        768.41        846.51        21.05 o                         
  -7   0  10        155.41        184.81        12.99 o                         
  -6   0  10        132.41         98.73         8.12 o                         
  -5   0  10        394.67        465.89        36.26 o                         
  -4   0  10        248.59        273.70        25.79 o                         
  -3   0  10       1053.42       1109.30        49.65 o                         
  -2   0  10         31.05         20.60         6.68 o                         
  -1   0  10        448.21        468.44        28.13 o                         
   0   0  10       1780.27       2135.58        54.93 o                         
   1   0  10         87.02        113.13        12.92 o                         
   2   0  10       6021.36       7162.13       136.98 o                         
   3   0  10          1.69          5.28         3.70 o                         
   4   0  10       1743.71       1490.12        27.50 o                         
   5   0  10       2503.81       2051.15        57.84 o                         
   6   0  10        477.96        429.97        14.78 o                         
   7   0  10         65.79         58.72         5.82 o                         
   8   0  10         89.62         75.16        10.12 o                         
   9   0  10         36.76         45.78         5.94 o                         
 -11   1  10         46.55         47.61         4.10 o                         
 -10   1  10         17.87         16.86         2.80 o                         
  -9   1  10          3.27          1.48         1.46 o                         
  -8   1  10         20.08         16.78         2.15 o                         
  -7   1  10        408.42        398.64        11.17 o                         
  -6   1  10         31.72         26.62         3.04 o                         
  -5   1  10         28.37         28.63         7.15 o                         
  -4   1  10        288.62        350.96        22.49 o                         
  -3   1  10        164.03        209.88        16.33 o                         
  -2   1  10        103.58         96.08        10.48 o                         
  -1   1  10          3.91          1.29         1.64 o                         
   0   1  10         45.76         48.22         4.63 o                         
   1   1  10       1010.38       1215.01        37.63 o                         
   2   1  10         89.81         89.69        11.74 o                         
   3   1  10          2.10         -3.08         3.14 o                         
   4   1  10         25.90         21.54         1.99 o                         
   5   1  10        220.31        187.22         5.85 o                         
   6   1  10        309.34        297.26         8.33 o                         
   7   1  10         40.51         34.13         3.18 o                         
   8   1  10          0.17          1.38         0.98 o                         
   9   1  10          0.41          0.36         0.89 o                         
 -11   2  10         31.48         29.43         3.61 o                         
 -10   2  10          4.08          3.59         1.45 o                         
  -9   2  10         18.42         20.76         3.46 o                         
  -8   2  10         32.76         24.49         2.88 o                         
  -7   2  10         16.14         22.13         2.95 o                         
  -6   2  10        593.70        583.46        10.81 o                         
  -5   2  10         29.90         20.89         1.95 o                         
  -4   2  10        232.27        236.49        11.86 o                         
  -3   2  10        614.53        649.29        31.28 o                         
  -2   2  10        111.33        109.67        12.65 o                         
  -1   2  10        132.49        157.38        14.87 o                         
   0   2  10          6.27         -2.77         4.72 o                         
   1   2  10         47.14         29.93         6.27 o                         
   2   2  10        503.27        484.00        17.75 o                         
   3   2  10          8.71          6.21         0.90 o                         
   4   2  10        251.26        191.29         6.29 o                         
   5   2  10        286.14        274.38         9.34 o                         
   6   2  10          0.69          0.98         1.15 o                         
   7   2  10         21.11         19.55         2.59 o                         
   8   2  10          6.31          6.64         1.66 o                         
   9   2  10         26.45         27.33         5.48 o                         
  -9   3  10         12.76          8.23         1.44 o                         
  -8   3  10         28.60         23.60         2.40 o                         
  -7   3  10        136.27        120.47         7.64 o                         
  -6   3  10         22.71         27.02         3.14 o                         
  -5   3  10          1.39         -0.44         1.11 o                         
  -4   3  10        250.91        299.21        10.61 o                         
  -3   3  10         36.75         27.27         4.46 o                         
  -2   3  10         85.45         64.31         4.99 o                         
  -1   3  10        158.52        140.38         5.88 o                         
   0   3  10        367.54        312.28        10.87 o                         
   1   3  10        270.33        225.34         9.33 o                         
   2   3  10          0.02          1.00         1.87 o                         
   3   3  10          0.18         -0.40         1.00 o                         
   4   3  10          8.33          4.29         1.53 o                         
   5   3  10          1.49          0.48         1.13 o                         
   6   3  10        125.83        127.95         7.90 o                         
   7   3  10          3.32          2.70         1.59 o                         
   8   3  10         57.94         51.30         4.03 o                         
  -7   4  10          2.09         -1.32         1.32 o                         
  -6   4  10        250.31        251.76         8.86 o                         
  -5   4  10          3.92          1.50         1.10 o                         
  -4   4  10         88.94         88.30         8.32 o                         
  -3   4  10        104.68        113.08         6.63 o                         
  -2   4  10        219.31        261.78        16.60 o                         
  -1   4  10         65.45         67.02         8.72 o                         
   0   4  10          1.76          1.77         1.68 o                         
   1   4  10          2.27          2.39         1.53 o                         
   2   4  10         41.67         42.89         4.61 o                         
   3   4  10          0.00         -1.10         1.89 o                         
   4   4  10         46.86         35.72         3.82 o                         
   5   4  10          5.60          3.77         1.53 o                         
   6   4  10          2.92          5.07         1.58 o                         
  -4   5  10         22.87         23.52         2.51 o                         
  -3   5  10         22.06         22.66         2.55 o                         
  -2   5  10         58.40         45.76         4.66 o                         
  -1   5  10          2.69          0.65         3.36 o                         
   0   5  10         45.75         33.32         2.97 o                         
   1   5  10          0.25          0.88         0.67 o                         
   2   5  10          4.80          6.08         1.24 o                         
 -11   1  11         77.71         92.47         5.43 o                         
 -10   1  11          0.49          2.09         1.57 o                         
  -9   1  11        143.17        147.31         7.23 o                         
  -8   1  11        117.31        124.50         6.01 o                         
  -7   1  11       1186.70       1246.16        24.99 o                         
  -6   1  11         59.33         65.54         4.91 o                         
  -5   1  11        427.71        457.44        20.90 o                         
  -4   1  11        835.02        938.17        38.12 o                         
  -3   1  11          3.89          1.35         3.42 o                         
  -2   1  11        505.87        514.28        24.78 o                         
  -1   1  11       1445.05       1447.91        69.17 o                         
   0   1  11          0.08          1.10         1.99 o                         
   1   1  11        657.61        691.71        29.82 o                         
   2   1  11        324.89        381.57        27.86 o                         
   3   1  11        453.66        406.66        13.70 o                         
   4   1  11        491.62        442.43        15.43 o                         
   5   1  11         31.30         32.57         2.48 o                         
   6   1  11        247.08        260.97         8.67 o                         
   7   1  11         79.59         78.40         4.68 o                         
   8   1  11          4.25          3.29         0.93 o                         
   9   1  11          0.09         -0.12         1.21 o                         
 -10   2  11         29.11         34.76         3.03 o                         
  -9   2  11          9.79         13.97         3.13 o                         
  -8   2  11         71.05         83.71         6.03 o                         
  -7   2  11         96.04         94.84         6.16 o                         
  -6   2  11         36.31         29.97         2.56 o                         
  -5   2  11          0.11         -0.15         1.88 o                         
  -4   2  11         43.40         43.51         5.33 o                         
  -3   2  11        205.53        207.82        10.29 o                         
  -2   2  11         18.62         13.31         2.52 o                         
  -1   2  11        568.29        519.83        44.20 o                         
   0   2  11         18.40         13.03         2.65 o                         
   1   2  11          5.68          1.41         3.08 o                         
   2   2  11        171.75        142.75         5.66 o                         
   3   2  11         30.14         29.17         2.49 o                         
   4   2  11         46.51         36.77         3.01 o                         
   5   2  11         26.87         24.92         2.93 o                         
   6   2  11          6.00          3.88         1.42 o                         
   7   2  11         32.47         29.52         2.64 o                         
   8   2  11          0.77         -0.07         0.92 o                         
  -9   3  11         19.75         16.37         4.44 o                         
  -8   3  11         25.09         18.39         2.46 o                         
  -7   3  11         72.06         61.60         4.34 o                         
  -6   3  11          1.53         -1.29         1.29 o                         
  -5   3  11          5.19          2.13         1.34 o                         
  -4   3  11         18.94         22.01         3.55 o                         
  -3   3  11         16.28         11.40         2.40 o                         
  -2   3  11         30.07         19.97         3.37 o                         
  -1   3  11        433.09        337.79        24.06 o                         
   0   3  11        124.66        107.07         6.87 o                         
   1   3  11        142.14        144.78         8.53 o                         
   2   3  11          1.08          2.04         1.61 o                         
   3   3  11        139.43        119.57         6.61 o                         
   4   3  11        106.98        114.03         6.38 o                         
   5   3  11          3.54          2.87         1.20 o                         
   6   3  11          2.33          4.75         2.24 o                         
   7   3  11          3.57          2.66         3.40 o                         
  -7   4  11         37.93         25.66         7.73 o                         
  -6   4  11         19.28         21.37         2.42 o                         
  -5   4  11          0.87          0.09         1.54 o                         
  -4   4  11         43.92         37.27         9.72 o                         
  -3   4  11         67.42         72.06         6.65 o                         
  -2   4  11          1.16          2.53         2.01 o                         
  -1   4  11         57.78         66.25         6.82 o                         
   0   4  11         66.08         59.32         5.04 o                         
   1   4  11        166.78        163.19         7.15 o                         
   2   4  11        128.43        112.93         7.19 o                         
   3   4  11          1.49         -0.36         1.49 o                         
   4   4  11          4.11          1.09         1.46 o                         
   5   4  11         26.61         27.13         2.60 o                         
  -4   5  11          5.49          5.08         1.73 o                         
  -3   5  11          5.28          4.75         1.17 o                         
  -2   5  11          0.78          0.60         1.07 o                         
  -1   5  11          8.68          8.57         2.16 o                         
   0   5  11          4.32          4.08         1.02 o                         
   1   5  11          0.24          3.05         1.37 o                         
   2   5  11          3.55          2.95         1.10 o                         
 -11   0  12          0.39          0.30         0.77 o                         
 -10   0  12         68.65         63.38         9.68 o                         
  -9   0  12        179.16        224.74        16.77 o                         
  -8   0  12        197.07        197.17        14.29 o                         
  -7   0  12        773.85        744.47        27.50 o                         
  -6   0  12         29.00         34.21         6.07 o                         
  -5   0  12       1286.94       1285.15        65.23 o                         
  -4   0  12         23.80          9.15         5.12 o                         
  -3   0  12        121.90        118.53        18.17 o                         
  -2   0  12       6935.25       7633.75       133.79 o                         
  -1   0  12        327.87        328.21        25.41 o                         
   0   0  12        284.50        251.36        20.81 o                         
   1   0  12       2665.40       3073.36        93.73 o                         
   2   0  12       1189.08       1380.78        66.96 o                         
   3   0  12       1003.20       1018.20        22.09 o                         
   4   0  12        371.08        380.12        11.52 o                         
   5   0  12        123.11        126.01         7.00 o                         
   6   0  12         25.93         26.84         4.19 o                         
   7   0  12          5.07         -0.62         1.82 o                         
   8   0  12        131.47        152.35        20.87 o                         
   9   0  12        256.27        285.80        11.76 o                         
 -11   1  12          6.92          8.00         1.64 o                         
 -10   1  12         14.21         11.85         1.53 o                         
  -9   1  12          0.69          0.86         2.17 o                         
  -8   1  12         72.70         90.20         7.20 o                         
  -7   1  12          2.39          1.74         2.41 o                         
  -6   1  12        130.72        129.07         7.97 o                         
  -5   1  12         41.78         34.99         3.69 o                         
  -4   1  12         38.71         32.52         4.48 o                         
  -3   1  12        520.13        564.54        28.60 o                         
  -2   1  12         14.76          8.75         3.02 o                         
  -1   1  12        448.06        447.43        18.29 o                         
   0   1  12         36.44         36.88         6.46 o                         
   1   1  12        128.54        134.62        13.62 o                         
   2   1  12        190.17        183.06         8.39 o                         
   3   1  12         62.59         70.93         3.45 o                         
   4   1  12         99.65        100.73         5.06 o                         
   5   1  12         23.73         22.94         2.16 o                         
   6   1  12         18.25         17.40         1.84 o                         
   7   1  12         74.38         72.07         4.84 o                         
   8   1  12         15.03         15.18         2.31 o                         
   9   1  12          0.01         -0.84         1.11 o                         
 -10   2  12        108.55         96.63         4.68 o                         
  -9   2  12         16.81         17.17         2.94 o                         
  -8   2  12         94.87         95.98         8.37 o                         
  -7   2  12        305.20        294.35        12.28 o                         
  -6   2  12         31.35         23.17         2.29 o                         
  -5   2  12        192.31        177.71         6.26 o                         
  -4   2  12         62.45         47.99         5.21 o                         
  -3   2  12        145.44        132.13         6.92 o                         
  -2   2  12        784.71        680.77        25.59 o                         
  -1   2  12          0.27         -0.86         1.13 o                         
   0   2  12         20.23         17.09         2.91 o                         
   1   2  12        862.05        751.53        19.33 o                         
   2   2  12         21.17         13.48         2.26 o                         
   3   2  12         22.41         23.46         2.43 o                         
   4   2  12         20.12         19.39         2.27 o                         
   5   2  12         46.31         44.71         3.74 o                         
   6   2  12         64.44         77.93         5.17 o                         
   7   2  12          3.03          2.52         1.36 o                         
   8   2  12         29.40         28.97         2.78 o                         
  -9   3  12         63.49         50.74        13.35 o                         
  -8   3  12         98.19        128.56         7.71 o                         
  -7   3  12          2.69          3.36         1.06 o                         
  -6   3  12        262.63        244.95         8.84 o                         
  -5   3  12        128.06        112.73         5.52 o                         
  -4   3  12         22.63         22.26         2.87 o                         
  -3   3  12        294.61        281.17        11.91 o                         
  -2   3  12        234.44        252.21        11.37 o                         
  -1   3  12        327.54        284.81        14.36 o                         
   0   3  12          4.04          1.96         1.47 o                         
   1   3  12         14.93         12.15         2.63 o                         
   2   3  12         47.99         48.09         5.21 o                         
   3   3  12          0.76         -0.63         1.35 o                         
   4   3  12         53.67         50.67         4.11 o                         
   5   3  12         86.12         97.90         5.20 o                         
   6   3  12          4.40          3.88         1.08 o                         
   7   3  12         43.93         32.35         3.29 o                         
  -7   4  12          2.37          2.29         2.24 o                         
  -6   4  12          0.16          0.89         1.05 o                         
  -5   4  12         63.49         47.23         3.72 o                         
  -4   4  12          3.55          0.40         1.98 o                         
  -3   4  12          3.89          2.01         2.42 o                         
  -2   4  12         62.35         70.39         5.63 o                         
  -1   4  12         74.97         72.85         6.03 o                         
   0   4  12         61.75         55.06         6.81 o                         
   1   4  12          3.06          4.16         1.24 o                         
   2   4  12          3.21          3.19         1.72 o                         
   3   4  12          8.39         11.55         2.20 o                         
   4   4  12         11.66         16.59         2.40 o                         
   5   4  12          0.07          2.03         1.03 o                         
  -3   5  12          5.85          2.61         1.31 o                         
  -2   5  12          0.52          2.33         1.45 o                         
  -1   5  12         10.18          5.46         1.25 o                         
 -11   1  13         53.05         52.23         3.64 o                         
 -10   1  13         93.97         96.77         8.15 o                         
  -9   1  13         61.23         58.37         3.84 o                         
  -8   1  13        319.26        362.15        14.38 o                         
  -7   1  13         15.37         11.82         3.99 o                         
  -6   1  13          1.74          2.67         1.44 o                         
  -5   1  13        130.60        110.19         8.67 o                         
  -4   1  13         14.05         15.37         2.16 o                         
  -3   1  13        982.51        832.25        18.65 o                         
  -2   1  13         63.99         57.20         9.32 o                         
  -1   1  13         20.77         21.29         4.79 o                         
   0   1  13       1857.29       1788.50        58.79 o                         
   1   1  13         47.76         46.93         3.04 o                         
   2   1  13        250.43        264.63         9.36 o                         
   3   1  13       1409.22       1415.00        26.94 o                         
   4   1  13         12.30         10.64         1.70 o                         
   5   1  13        107.72        116.62         5.26 o                         
   6   1  13         18.37         18.93         2.05 o                         
   7   1  13         66.43         92.09         5.19 o                         
   8   1  13         67.50         74.67         5.55 o                         
 -10   2  13          0.34         -0.51         0.76 o                         
  -9   2  13        109.56        102.60         6.83 o                         
  -8   2  13        122.74        116.06        10.58 o                         
  -7   2  13         62.48         72.27         4.45 o                         
  -6   2  13         29.09         33.23         2.67 o                         
  -5   2  13         17.42         21.73         3.82 o                         
  -4   2  13         70.68         64.50         7.36 o                         
  -3   2  13        163.84        157.45        14.14 o                         
  -2   2  13         24.36         14.76         1.86 o                         
  -1   2  13        375.98        345.39        15.59 o                         
   0   2  13         54.38         40.75         3.33 o                         
   1   2  13          9.03          7.07         1.57 o                         
   2   2  13         25.26         21.60         2.35 o                         
   3   2  13        128.69        130.92         6.13 o                         
   4   2  13        196.07        220.88         7.82 o                         
   5   2  13          3.34          1.88         1.40 o                         
   6   2  13        127.01        134.84         6.44 o                         
   7   2  13          2.20          2.64         1.32 o                         
  -9   3  13          1.15          1.44         1.47 o                         
  -8   3  13        126.93        113.03         9.58 o                         
  -7   3  13         66.03         57.56         4.74 o                         
  -6   3  13         40.96         31.22         3.76 o                         
  -5   3  13         56.30         58.43         4.90 o                         
  -4   3  13         47.22         41.36         3.87 o                         
  -3   3  13        102.50        115.16         7.66 o                         
  -2   3  13        202.06        190.76        26.22 o                         
  -1   3  13         29.70         26.73         3.13 o                         
   0   3  13         11.85          8.70         1.59 o                         
   1   3  13         47.19         45.76         4.99 o                         
   2   3  13          1.81          3.85         1.81 o                         
   3   3  13         47.81         51.90         4.30 o                         
   4   3  13         54.76         65.29         4.52 o                         
   5   3  13          5.00          9.48         1.94 o                         
   6   3  13          0.07          0.33         0.70 o                         
  -7   4  13         11.82          8.20         2.08 o                         
  -6   4  13         52.55         42.74         3.44 o                         
  -5   4  13         45.35         47.45         3.51 o                         
  -4   4  13         55.69         52.87         6.94 o                         
  -3   4  13          0.53          2.00         2.97 o                         
  -2   4  13         68.02         69.19         7.09 o                         
  -1   4  13          2.17          5.08         1.62 o                         
   0   4  13          0.07         -0.57         1.19 o                         
   1   4  13          3.39          3.48         1.21 o                         
   2   4  13          0.02          1.23         1.61 o                         
   3   4  13          3.42          1.90         3.14 o                         
   4   4  13          9.08          9.07         2.04 o                         
 -11   0  14         11.11          8.54         2.13 o                         
 -10   0  14          0.01          0.54         1.31 o                         
  -9   0  14        286.36        278.46        21.61 o                         
  -8   0  14          2.71          1.95         2.35 o                         
  -7   0  14        392.52        394.04        20.55 o                         
  -6   0  14        664.70        613.92        24.39 o                         
  -5   0  14         14.45         12.18         2.63 o                         
  -4   0  14         64.45         47.50         7.41 o                         
  -3   0  14        415.79        399.17        19.49 o                         
  -2   0  14          1.21         -0.99         1.39 o                         
  -1   0  14        168.51        117.75        16.51 o                         
   0   0  14         52.84         63.11         5.11 o                         
   1   0  14        296.43        269.28        13.74 o                         
   2   0  14        157.26        156.00         8.63 o                         
   3   0  14        542.95        555.79        18.07 o                         
   4   0  14        343.52        407.02        12.65 o                         
   5   0  14        171.13        184.42         8.44 o                         
   6   0  14          1.07         -1.72         1.85 o                         
   7   0  14         15.99         11.43         2.30 o                         
   8   0  14          6.27          9.07         2.51 o                         
 -10   1  14         10.70         10.66         1.57 o                         
  -9   1  14         21.46         13.82         2.46 o                         
  -8   1  14          4.24          3.81         1.86 o                         
  -7   1  14         44.27         41.74         5.01 o                         
  -6   1  14         69.34         63.89         6.37 o                         
  -5   1  14         33.14         33.89         3.25 o                         
  -4   1  14          3.65          2.08         1.82 o                         
  -3   1  14        447.80        415.51        10.49 o                         
  -2   1  14         37.25         39.94         3.42 o                         
  -1   1  14         23.25         25.44         3.77 o                         
   0   1  14         40.17         33.14         2.88 o                         
   1   1  14          0.16         -1.25         2.00 o                         
   2   1  14         75.69         81.57         4.07 o                         
   3   1  14        206.46        204.08         6.40 o                         
   4   1  14         34.62         33.86         3.23 o                         
   5   1  14        113.22        121.77         5.22 o                         
   6   1  14          3.47          2.70         0.86 o                         
   7   1  14         39.96         41.25         3.27 o                         
   8   1  14          8.56          9.30         1.60 o                         
 -10   2  14         37.88         28.66         2.92 o                         
  -9   2  14         48.66         44.47         4.29 o                         
  -8   2  14         78.95         71.35         4.87 o                         
  -7   2  14         70.82         68.81         5.08 o                         
  -6   2  14         86.75         81.51         4.12 o                         
  -5   2  14         29.46         31.71         5.50 o                         
  -4   2  14        144.72        120.70         9.56 o                         
  -3   2  14        397.81        372.08        13.49 o                         
  -2   2  14        456.72        434.69        11.92 o                         
  -1   2  14        101.69         95.09         4.66 o                         
   0   2  14          2.38          3.41         1.31 o                         
   1   2  14        354.19        348.68         9.73 o                         
   2   2  14        526.34        556.37        12.49 o                         
   3   2  14          3.38          6.12         1.52 o                         
   4   2  14         10.69         11.39         1.82 o                         
   5   2  14        132.51        145.16         7.00 o                         
   6   2  14          1.61          0.87         1.48 o                         
   7   2  14         10.04         10.76         1.83 o                         
  -9   3  14          6.54          5.17         1.88 o                         
  -8   3  14         10.79         11.66         1.97 o                         
  -7   3  14          1.20          2.65         1.07 o                         
  -6   3  14         43.65         41.51         3.01 o                         
  -5   3  14         28.31         23.21         2.42 o                         
  -4   3  14         10.58          8.93         2.04 o                         
  -3   3  14        152.26        165.38        10.91 o                         
  -2   3  14          7.67          5.07         2.18 o                         
  -1   3  14        123.34        129.06         6.54 o                         
   0   3  14        184.42        198.99         8.15 o                         
   1   3  14         35.46         26.98         3.93 o                         
   2   3  14          2.10          0.84         1.61 o                         
   3   3  14          0.49         -0.63         1.45 o                         
   4   3  14          8.27          6.42         2.38 o                         
   5   3  14         76.04         82.88         5.55 o                         
   6   3  14         13.90         10.32         2.13 o                         
  -6   4  14          2.67          3.77         1.20 o                         
  -5   4  14         69.39         64.33         4.52 o                         
  -4   4  14         19.10         24.71         3.20 o                         
  -3   4  14         14.59         14.90         2.54 o                         
  -2   4  14         69.33         76.64         4.55 o                         
  -1   4  14         45.94         56.71         4.69 o                         
   0   4  14          1.61          1.40         1.52 o                         
   1   4  14          1.52          3.11         1.27 o                         
   2   4  14         68.30         80.26         5.15 o                         
   3   4  14          6.92          9.98         1.70 o                         
   4   4  14         24.56         30.88         3.67 o                         
 -10   1  15         28.05         20.45         3.83 o                         
  -9   1  15          0.01         -1.15         1.18 o                         
  -8   1  15         31.86         29.15         4.18 o                         
  -7   1  15         17.26         17.57         3.38 o                         
  -6   1  15        188.31        161.45         9.85 o                         
  -5   1  15          9.34          8.12         1.79 o                         
  -4   1  15       1934.36       1890.32        26.83 o                         
  -3   1  15        931.98        933.51        15.49 o                         
  -2   1  15        184.01        166.35         6.09 o                         
  -1   1  15        158.17        151.51         6.67 o                         
   0   1  15          2.32          3.80         1.19 o                         
   1   1  15        548.10        532.72        13.15 o                         
   2   1  15        160.78        166.09         5.85 o                         
   3   1  15         28.17         30.40         2.65 o                         
   4   1  15        169.65        187.95         6.57 o                         
   5   1  15          0.43          0.81         1.20 o                         
   6   1  15          0.11         -0.20         0.92 o                         
   7   1  15        149.20        148.98         9.86 o                         
   8   1  15          8.99          5.39         1.45 o                         
 -10   2  15         10.59         16.16         2.65 o                         
  -9   2  15          0.04          0.88         1.04 o                         
  -8   2  15         29.56         31.31         3.02 o                         
  -7   2  15         76.07         64.67         5.41 o                         
  -6   2  15          0.05         -0.58         1.18 o                         
  -5   2  15         27.06         24.58         3.62 o                         
  -4   2  15         32.44         27.82         5.18 o                         
  -3   2  15        185.98        171.16         9.23 o                         
  -2   2  15        657.66        671.74        15.34 o                         
  -1   2  15         36.46         32.18         3.04 o                         
   0   2  15        178.38        179.58         7.85 o                         
   1   2  15         18.34         23.44         3.03 o                         
   2   2  15         33.76         38.54         3.31 o                         
   3   2  15          3.27          3.39         1.05 o                         
   4   2  15          2.97          1.54         1.04 o                         
   5   2  15         35.28         30.58         3.05 o                         
   6   2  15          0.17         -0.63         0.97 o                         
   7   2  15          0.88         -1.28         1.40 o                         
  -8   3  15          0.10          0.65         0.65 o                         
  -7   3  15          0.20          1.47         1.08 o                         
  -6   3  15          3.86          2.53         0.80 o                         
  -5   3  15          5.57          3.58         1.09 o                         
  -4   3  15         94.01        101.91         5.61 o                         
  -3   3  15          3.06          5.25         3.01 o                         
  -2   3  15          3.90          5.10         1.81 o                         
  -1   3  15        122.45        135.28         6.58 o                         
   0   3  15         14.52         20.12         2.57 o                         
   1   3  15          0.58         -1.33         1.33 o                         
   2   3  15          0.07         -0.99         1.57 o                         
   3   3  15         34.22         31.54         3.02 o                         
   4   3  15        116.67        134.81         5.55 o                         
   5   3  15          2.80          0.10         0.92 o                         
  -5   4  15          0.11          0.21         0.68 o                         
  -4   4  15         26.77         31.92         3.92 o                         
  -3   4  15          4.99          7.93         2.19 o                         
  -2   4  15         38.28         48.46         3.38 o                         
  -1   4  15          1.30          1.71         0.96 o                         
   0   4  15         45.48         47.95         4.49 o                         
   1   4  15          6.17          7.64         1.34 o                         
   2   4  15         22.09         26.05         2.70 o                         
   3   4  15         22.64         18.11         2.03 o                         
 -10   0  16        112.98        124.63         8.63 o                         
  -9   0  16         67.99         71.89         5.29 o                         
  -8   0  16          2.33         -1.84         1.84 o                         
  -7   0  16        213.22        213.14        14.79 o                         
  -6   0  16         11.03         15.99         5.62 o                         
  -5   0  16        650.14        613.47        18.10 o                         
  -4   0  16         55.84         56.37         5.14 o                         
  -3   0  16        107.70        123.94         7.82 o                         
  -2   0  16        661.50        619.14        68.06 o                         
  -1   0  16        433.24        465.67        15.27 o                         
   0   0  16         19.08         18.44         3.29 o                         
   1   0  16        194.15        204.76         9.25 o                         
   2   0  16        244.52        258.03         9.84 o                         
   3   0  16        399.26        404.88        12.63 o                         
   4   0  16         31.61         33.03         3.47 o                         
   5   0  16         18.29         29.04         4.15 o                         
   6   0  16        234.42        244.03        10.03 o                         
   7   0  16          5.53          4.18         1.12 o                         
 -10   1  16         20.56         20.10         3.27 o                         
  -9   1  16         31.35         29.30         2.75 o                         
  -8   1  16         37.58         39.85         4.43 o                         
  -7   1  16         25.44         22.15         3.63 o                         
  -6   1  16          3.99          0.66         1.76 o                         
  -5   1  16         21.10         12.88         2.28 o                         
  -4   1  16         35.47         36.28         3.93 o                         
  -3   1  16          0.47         -1.12         1.46 o                         
  -2   1  16        181.97        186.85        10.80 o                         
  -1   1  16          1.78          2.80         1.74 o                         
   0   1  16         18.72         19.14         2.67 o                         
   1   1  16         79.05         83.57         4.82 o                         
   2   1  16         83.68         76.44         4.12 o                         
   3   1  16          1.56          0.28         0.98 o                         
   4   1  16          0.93          0.06         0.95 o                         
   5   1  16          2.57          1.11         0.87 o                         
   6   1  16          0.05          2.44         1.13 o                         
   7   1  16          2.82          3.44         1.18 o                         
  -9   2  16         40.17         40.43         3.60 o                         
  -8   2  16         13.62          8.91         1.64 o                         
  -7   2  16          0.33          0.07         1.46 o                         
  -6   2  16         55.72         48.84         3.47 o                         
  -5   2  16        187.90        200.95         9.88 o                         
  -4   2  16        143.13        143.75         6.91 o                         
  -3   2  16         55.20         64.36         5.94 o                         
  -2   2  16        275.85        292.73        12.10 o                         
  -1   2  16          1.92          0.95         1.42 o                         
   0   2  16        162.05        172.32         7.72 o                         
   1   2  16         32.74         36.96         3.70 o                         
   2   2  16        250.61        306.25         9.01 o                         
   3   2  16         30.68         37.67         3.10 o                         
   4   2  16         11.86          7.18         1.40 o                         
   5   2  16         13.92         12.69         1.93 o                         
   6   2  16        171.29        175.46         5.61 o                         
  -8   3  16          7.59          8.69         2.38 o                         
  -7   3  16         57.89         55.89        11.93 o                         
  -6   3  16         16.00         16.01         1.76 o                         
  -5   3  16         26.74         22.37         2.17 o                         
  -4   3  16          2.64          1.26         0.85 o                         
  -3   3  16         96.09        103.86         5.47 o                         
  -2   3  16          5.89          6.52         2.07 o                         
  -1   3  16         54.97         62.62         4.38 o                         
   0   3  16          2.86          3.70         1.08 o                         
   1   3  16          0.22          2.51         1.30 o                         
   2   3  16         38.65         39.15         4.09 o                         
   3   3  16          8.17          8.25         1.81 o                         
   4   3  16         16.05         14.61         1.68 o                         
   5   3  16         28.21         24.10         3.43 o                         
  -5   4  16         13.81         12.03         1.59 o                         
  -4   4  16         12.61         13.44         1.99 o                         
  -3   4  16          4.82          3.95         2.12 o                         
  -2   4  16         40.07         41.92         3.75 o                         
  -1   4  16          8.05          7.07         1.28 o                         
   0   4  16          0.05          0.82         0.88 o                         
   1   4  16          3.95          3.52         1.14 o                         
   2   4  16          0.41         -0.75         0.75 o                         
  -9   1  17          3.76          3.52         1.59 o                         
  -8   1  17         43.22         54.22         5.03 o                         
  -7   1  17        280.88        308.37        13.17 o                         
  -6   1  17        261.03        266.89         9.59 o                         
  -5   1  17         36.98         31.71         3.46 o                         
  -4   1  17         15.63         19.63         2.75 o                         
  -3   1  17         24.46         18.14         2.68 o                         
  -2   1  17          5.04          2.26         1.17 o                         
  -1   1  17          4.51          2.27         1.66 o                         
   0   1  17        327.92        347.81        11.20 o                         
   1   1  17        416.94        480.28        11.20 o                         
   2   1  17          1.92          2.61         1.38 o                         
   3   1  17        235.71        284.13        10.32 o                         
   4   1  17          1.97          0.70         1.35 o                         
   5   1  17         39.42         40.41         2.99 o                         
   6   1  17          6.11          5.38         1.47 o                         
  -9   2  17         22.81         20.52         2.46 o                         
  -8   2  17         26.96         29.74         2.67 o                         
  -7   2  17         35.35         40.58         3.36 o                         
  -6   2  17         81.53         85.95         5.20 o                         
  -5   2  17         15.90         15.00         2.30 o                         
  -4   2  17         20.31         18.38         3.23 o                         
  -3   2  17          8.77         11.56         2.47 o                         
  -2   2  17          3.82          3.95         1.73 o                         
  -1   2  17          4.99          5.15         1.37 o                         
   0   2  17          8.17          6.59         2.20 o                         
   1   2  17         70.14         74.51         4.38 o                         
   2   2  17          1.08          0.59         1.37 o                         
   3   2  17         91.79         86.46         5.16 o                         
   4   2  17         43.28         44.86         3.16 o                         
   5   2  17         10.15          6.67         1.58 o                         
   6   2  17         14.64         17.23         2.90 o                         
  -7   3  17         36.35         24.88         5.07 o                         
  -6   3  17          8.81          7.47         1.19 o                         
  -5   3  17         31.21         32.92         2.49 o                         
  -4   3  17         43.98         43.38         2.85 o                         
  -3   3  17          3.20          4.75         1.85 o                         
  -2   3  17          0.28          0.04         1.36 o                         
  -1   3  17         14.81         13.52         4.29 o                         
   0   3  17        241.13        240.13        13.43 o                         
   1   3  17         34.31         42.70         3.36 o                         
   2   3  17         68.31         77.69         5.38 o                         
   3   3  17          4.06          1.25         1.02 o                         
   4   3  17          0.79         -0.20         1.39 o                         
  -4   4  17          9.35          7.70         2.64 o                         
  -3   4  17         79.94         76.05         4.31 o                         
  -2   4  17          1.04          1.59         0.71 o                         
  -1   4  17         30.30         27.16         2.56 o                         
   0   4  17         12.19         15.61         1.88 o                         
   1   4  17          5.47          4.43         1.37 o                         
  -9   0  18          1.04         -0.57         0.73 o                         
  -8   0  18        166.95        159.94        10.48 o                         
  -7   0  18        472.49        467.31        19.95 o                         
  -6   0  18        331.72        346.67        13.00 o                         
  -5   0  18       1765.50       1953.37        31.81 o                         
  -4   0  18          0.40         -0.42         1.80 o                         
  -3   0  18         21.61         24.45         3.64 o                         
  -2   0  18         52.65         61.16         5.51 o                         
  -1   0  18        978.34        996.00        31.44 o                         
   0   0  18        203.79        199.37        13.93 o                         
   1   0  18        114.77        118.90         8.21 o                         
   2   0  18        606.63        726.07        49.80 o                         
   3   0  18          2.54          1.75         1.65 o                         
   4   0  18         14.25         12.10         2.64 o                         
   5   0  18        130.32        144.27         7.53 o                         
   6   0  18          0.48         -0.57         1.02 o                         
  -9   1  18         12.78         15.83         1.73 o                         
  -8   1  18          1.64          2.06         1.14 o                         
  -7   1  18          3.38          4.70         1.84 o                         
  -6   1  18        198.21        206.24        12.94 o                         
  -5   1  18         15.26         15.79         2.27 o                         
  -4   1  18        299.13        337.16        10.88 o                         
  -3   1  18          9.37          6.89         1.61 o                         
  -2   1  18        159.66        165.08         6.58 o                         
  -1   1  18          1.05          1.56         1.76 o                         
   0   1  18         58.98         58.70         4.77 o                         
   1   1  18          2.20          4.45         1.73 o                         
   2   1  18          0.76         -0.47         1.22 o                         
   3   1  18          4.90          6.86         1.78 o                         
   4   1  18         20.54         22.39         2.33 o                         
   5   1  18          5.86          5.45         1.29 o                         
   6   1  18         26.56         25.55         3.62 o                         
  -8   2  18         53.47         52.19         4.05 o                         
  -7   2  18         16.51         16.32         2.00 o                         
  -6   2  18         88.60        104.61         6.87 o                         
  -5   2  18         88.28         87.27         5.14 o                         
  -4   2  18          0.43         -1.18         1.26 o                         
  -3   2  18          3.48          4.43         1.61 o                         
  -2   2  18         50.26         62.11         5.70 o                         
  -1   2  18         46.19         51.79         4.28 o                         
   0   2  18         67.96         81.72         5.24 o                         
   1   2  18          0.03         -0.95         0.95 o                         
   2   2  18        208.93        231.93         7.07 o                         
   3   2  18         18.36         24.21         1.97 o                         
   4   2  18         10.61         11.25         1.80 o                         
   5   2  18          4.47          3.65         2.53 o                         
  -7   3  18         30.17         31.38         4.06 o                         
  -6   3  18          4.41          1.02         0.73 o                         
  -5   3  18         29.86         33.64         2.66 o                         
  -4   3  18         88.20         85.74         3.38 o                         
  -3   3  18          4.18          1.78         1.12 o                         
  -2   3  18        150.96        164.72         7.85 o                         
  -1   3  18         39.73         38.94         3.78 o                         
   0   3  18          6.38          8.26         1.42 o                         
   1   3  18          1.21          0.52         1.54 o                         
   2   3  18         11.63         11.85         1.93 o                         
   3   3  18          8.25          8.03         2.58 o                         
   4   3  18          1.14          2.27         1.28 o                         
  -3   4  18          0.41          0.68         0.72 o                         
  -2   4  18          6.15          2.56         1.76 o                         
  -1   4  18          3.44          1.93         1.17 o                         
  -9   1  19          2.21          3.91         2.03 o                         
  -8   1  19          6.06          9.33         1.55 o                         
  -7   1  19        247.19        266.00        10.87 o                         
  -6   1  19         85.11         91.81         6.32 o                         
  -5   1  19          4.61          5.48         1.59 o                         
  -4   1  19         93.04        103.72         5.95 o                         
  -3   1  19        262.87        310.32        10.20 o                         
  -2   1  19         36.35         39.54         3.79 o                         
  -1   1  19          2.03          3.91         1.22 o                         
   0   1  19         24.08         34.81         3.11 o                         
   1   1  19        285.39        319.22        10.62 o                         
   2   1  19         12.43         13.71         2.25 o                         
   3   1  19          0.12         -1.25         1.25 o                         
   4   1  19        165.72        186.75         8.55 o                         
   5   1  19         25.85         24.53         6.92 o                         
  -8   2  19          1.05         -0.65         1.80 o                         
  -7   2  19          0.15          0.74         1.29 o                         
  -6   2  19         10.66         12.40         2.42 o                         
  -5   2  19          0.44          0.42         1.07 o                         
  -4   2  19          1.06          0.16         1.75 o                         
  -3   2  19         58.19         64.79         5.32 o                         
  -2   2  19          2.77          4.62         1.84 o                         
  -1   2  19         92.88        100.32         5.52 o                         
   0   2  19        117.91        128.53         6.18 o                         
   1   2  19          1.47          1.66         0.93 o                         
   2   2  19          0.87          0.85         0.83 o                         
   3   2  19         23.07         20.03         1.62 o                         
   4   2  19         13.98         11.93         2.53 o                         
  -5   3  19         15.95         12.22         1.45 o                         
  -4   3  19          3.33          3.86         0.80 o                         
  -3   3  19         37.80         32.93         2.16 o                         
  -2   3  19         25.54         28.67         2.43 o                         
  -1   3  19         20.57         23.00         2.76 o                         
   0   3  19         50.33         46.89         3.74 o                         
   1   3  19          1.32          1.78         0.96 o                         
   2   3  19          0.07         -0.07         0.84 o                         
   3   3  19          8.86         14.71         2.42 o                         
  -9   0  20         77.63         78.87         5.55 o                         
  -8   0  20         18.58         13.01         3.72 o                         
  -7   0  20         97.38         84.46         7.13 o                         
  -6   0  20        270.10        270.12        10.37 o                         
  -5   0  20         41.07         37.71         6.21 o                         
  -4   0  20         19.28         17.02         2.70 o                         
  -3   0  20         74.77         73.18         8.39 o                         
  -2   0  20         12.42         18.11         3.14 o                         
  -1   0  20        151.14        189.92        13.64 o                         
   0   0  20         16.26         21.00         4.54 o                         
   1   0  20        128.52        159.20        12.03 o                         
   2   0  20          0.63         -2.31         3.34 o                         
   3   0  20         45.89         50.86         6.75 o                         
   4   0  20          3.74         -0.25         1.98 o                         
   5   0  20         13.22         17.47         2.95 o                         
  -8   1  20         43.88         45.43         2.78 o                         
  -7   1  20         38.40         37.95         4.02 o                         
  -6   1  20          2.86          3.25         1.06 o                         
  -5   1  20         89.53         82.25         5.92 o                         
  -4   1  20          9.29          6.82         2.04 o                         
  -3   1  20          1.80          0.67         1.35 o                         
  -2   1  20         16.25         14.20         2.21 o                         
  -1   1  20         28.06         26.23         2.57 o                         
   0   1  20          9.36          9.08         1.49 o                         
   1   1  20         17.76         14.66         2.32 o                         
   2   1  20         19.28         24.78         2.80 o                         
   3   1  20          0.08          1.33         1.51 o                         
   4   1  20          2.11          0.15         1.71 o                         
   5   1  20         19.30         19.80         2.96 o                         
  -7   2  20          0.09         -0.12         0.99 o                         
  -6   2  20          3.00          1.88         2.01 o                         
  -5   2  20          9.61          9.46         1.27 o                         
  -4   2  20         72.29         68.45         6.91 o                         
  -3   2  20          9.80          6.75         2.94 o                         
  -2   2  20         50.19         59.87         4.94 o                         
  -1   2  20        108.54        128.66         5.89 o                         
   0   2  20          6.46          5.10         1.49 o                         
   1   2  20         19.22         17.41         2.16 o                         
   2   2  20          1.14         -0.40         0.58 o                         
   3   2  20         24.35         22.00         2.37 o                         
  -5   3  20          1.32          0.50         1.08 o                         
  -4   3  20          0.19          0.05         1.56 o                         
  -3   3  20          9.74          6.87         1.10 o                         
  -2   3  20         93.17        101.36         5.17 o                         
  -1   3  20          0.20          0.60         0.78 o                         
   0   3  20         11.19          7.09         1.29 o                         
   1   3  20          4.09          2.31         1.40 o                         
  -8   1  21         15.16         11.40         2.12 o                         
  -7   1  21         54.02         62.86         4.06 o                         
  -6   1  21         80.76         74.65         5.30 o                         
  -5   1  21         18.75         16.27         2.39 o                         
  -4   1  21         44.64         48.90         3.68 o                         
  -3   1  21        133.78        137.99         6.31 o                         
  -2   1  21        216.43        232.41         8.26 o                         
  -1   1  21          8.94          6.05         1.22 o                         
   0   1  21         51.89         59.52         3.60 o                         
   1   1  21         79.38         82.50         4.64 o                         
   2   1  21          0.61         -0.51         1.03 o                         
   3   1  21          0.15          2.31         1.26 o                         
   4   1  21         40.05         36.44         2.29 o                         
  -7   2  21          1.05          1.65         0.86 o                         
  -6   2  21         33.78         37.83         3.25 o                         
  -5   2  21         28.47         25.36         2.65 o                         
  -4   2  21         15.42         18.87         2.12 o                         
  -3   2  21          1.07         -1.23         1.34 o                         
  -2   2  21          2.39          2.99         1.33 o                         
  -1   2  21          2.52          2.31         1.29 o                         
   0   2  21          0.03         -0.79         1.34 o                         
   1   2  21         19.20         19.29         2.05 o                         
   2   2  21          0.01         -0.88         0.88 o                         
  -3   3  21          5.14          5.09         1.83 o                         
  -2   3  21         29.84         24.01         4.26 o                         
  -1   3  21          1.00          1.70         0.87 o                         
   0   3  21          3.51         -0.40         0.58 o                         
  -6   0  22          0.32         -1.63         1.63 o                         
  -5   0  22        163.07        178.91        12.07 o                         
  -4   0  22          3.20          5.55         2.48 o                         
  -3   0  22          4.27          4.43         1.50 o                         
  -2   0  22          8.60         13.48         2.45 o                         
  -1   0  22        132.42        140.73        14.26 o                         
   0   0  22        179.45        183.09         6.91 o                         
   1   0  22         10.30         11.36         2.23 o                         
   2   0  22          8.42         13.96         3.47 o                         
   3   0  22        230.31        260.09        12.11 o                         
  -7   1  22         11.13          9.03         1.92 o                         
  -6   1  22          0.56          1.11         0.95 o                         
  -5   1  22          0.33          1.01         0.72 o                         
  -4   1  22          2.83          2.60         1.42 o                         
  -3   1  22         43.52         44.25         3.38 o                         
  -2   1  22          9.39         10.49         1.60 o                         
  -1   1  22          9.09         11.12         1.81 o                         
   0   1  22          3.55          4.04         1.21 o                         
   1   1  22          0.02         -0.44         0.81 o                         
   2   1  22          0.92          0.90         0.73 o                         
   3   1  22          8.93          8.91         1.17 o                         
  -6   2  22          0.21         -1.12         1.12 o                         
  -5   2  22         41.62         44.78         4.40 o                         
  -4   2  22         19.57         17.03         1.78 o                         
  -3   2  22          4.54          2.14         0.92 o                         
  -2   2  22         32.96         37.82         3.35 o                         
  -1   2  22         27.21         25.57         2.82 o                         
   0   2  22         48.96         51.52         3.67 o                         
   1   2  22          4.21          3.01         0.83 o                         
  -6   1  23        139.55        128.22         6.98 o                         
  -5   1  23          4.70          5.04         0.96 o                         
  -4   1  23          1.33          0.83         1.23 o                         
  -3   1  23         32.99         39.93         3.49 o                         
  -2   1  23          2.37          1.43         0.96 o                         
  -1   1  23          1.66          1.64         1.62 o                         
   0   1  23         56.15         62.30         4.19 o                         
   1   1  23         24.31         20.21         1.59 o                         
   2   1  23        105.48         94.89         8.91 o                         
  -4   2  23          5.67          7.27         1.33 o                         
  -3   2  23          3.44          4.68         0.93 o                         
  -2   2  23         15.17         14.77         2.10 o                         
  -1   2  23         13.91         17.99         3.71 o                         
   0   2  23          8.03          6.24         0.89 o                         
  -4   0  24        176.17        141.56        39.26 o                         
  -3   0  24          2.46          2.11         1.43 o                         
  -2   0  24          0.10          0.08         1.18 o                         
  -1   0  24        114.39         92.04         6.75 o                         
   0   0  24         19.88          9.95         1.45 o                         
   1   0  24         18.86         13.18         2.45 o                         
  -4   1  24         18.43         17.20         1.91 o                         
  -3   1  24          4.48          2.37         0.75 o                         
  -2   1  24         18.49         15.46         1.92 o                         
  -1   1  24         16.28         18.47         1.75 o                         
   0   1  24          2.76          4.42         1.02 o                         
                                                                                
